# Supplementary material for: Convergent evolution of a genomic rearrangement may explain cancer resistance in hystrico- and sciuromorpha rodents
Source: NPJ Aging Mech Dis. 2021 Sep 1;7:20. doi: 10.1038/s41514-021-00072-9 (PMC8410860; doi:10.1038/s41514-021-00072-9)
Supplement: Supplementary file 2 — Supplementary Data 1 [file 41514_2021_72_MOESM2_ESM.xlsx]

## Sheet: human-NMR distances
gene(i)	gene(i+1)	human_distance	NMR_distance
NME6	PLXNB1	113132	71043651
OSBPL11	COL6A6	5031476	66819093
RPS3A	RASSF6	77528074	30745928
OR14J1	TRIM27	398699	24785791
TRIM27	OR14J1	398699	24785791
MCCC1	MCF2L2	162825	12261295
IFT81	ANKRD13A	125149	11145441
BLVRA	MRPS24	107878	9422277
VPREB1	ZNF280B	239641	7316301
FP565260.3	KCNE1B	2794182	7256227
KCNE1B	FP565260.3	2794182	7256227
FAM25G	SFTPD	32450248	6747223
FOLH1	FAM181B	33584848	6733182
KCNQ5	CGAS	791723	6246613
EFCAB3	MRC2	283729	5935970
PIP4K2A	SPAG6	189409	5559588
SPAG6	PIP4K2A	189409	5559588
AL391628.1	COQ8A	70102	4908635
SV2B	PRC1	133910	4841074
BAMBI	MPP7	626517	4462817
TPO	PXDN	257821	4325296
GLG1	PSMD7	150613	4208632
PSMD7	GLG1	150613	4208632
PCDH7	STIM2	3862814	4022468
SEPHS1	UCMA	95662	3923682
TSPAN11	CD69	21173942	3763281
CDH9	CDH6	4313089	3702106
RXFP1	ETFDH	356814	3628376
INSR	ADGRE1	224689	3597303
SLITRK1	SPRY2	3541229	3455426
EPHA7	BACH2	3313492	3424114
NF1	RNF135	123943	3416153
TSPAN5	UNC5C	3307863	3406413
LRAT	EDNRA	7146028	3366642
KLHL1	PCDH9	3397760	3341805
PCDH9	KLHL1	3397760	3341805
RPS12	AFG1L	24519578	3231787
CDH8	GOT2	2940111	3209419
CNTNAP2	TPK1	1664061	3201697
SETD4	CBR3	100538	3189605
SAP130	AMMECR1L	79587	3161448
ACSM1	ACSM3	12994	3121084
ACSM3	ACSM1	12994	3121084
CREM	GJD4	478550	3083059
HEATR6	RNFT1	88768	3082609
RNFT1	HEATR6	88768	3082609
THUMPD1	ACSM1	79579	3080362
LYZL6	CPD	5555591	2892392
TMEM47	PRRG1	2722234	2826699
LRRC4C	TTC17	3244717	2798389
RRP1B	PDXK	59534	2792305
ADGRL2	ADGRL4	2416383	2716386
NPHS2	FAM163A	192624	2709836
PPEF2	ARHGAP24	9615286	2689710
NCAM2	TMPRSS15	2729293	2568324
DMD	GK	444318	2523541
ERC1	WNK1	237930	2412690
CDK20	DIRAS2	2643391	2409249
ADGRL3	TECRL	3073999	2340318
NRG3	SH2D4B	1337292	2271727
LRFN5	FBXO33	2209207	2258114
GRM7	EDEM1	1582355	2242747
GBGT1	OBP2B	52329	2240668
OBP2B	GBGT1	52329	2240668
FLRT2	GALC	2307676	2231922
DPP10	SLC35F5	737288	2226009
SLC35F5	DPP10	737288	2226009
ZWINT	CISD1	1911935	2221050
SLITRK2	SLITRK4	2195039	2204845
SLITRK4	SLITRK2	2195039	2204845
TRIP11	FBLN5	96580	2160426
UQCRHL	DMAP1	28406286	2108115
DIAPH3	PCDH17	2033839	2086809
PCDH17	DIAPH3	2033839	2086809
FAM240B	GNE	2479822	2036635
LRRTM4	MRPL19	1100902	2033250
SNTG1	EFCAB1	1199000	2022500
CSMD3	KCNV1	2259292	2021904
IL1RAPL2	FAM199X	399746	2002053
SH3BGRL	POU3F4	2306188	1995971
CADM2	VGLL3	1917399	1986983
COX6B1	ETV2	6578	1976759
ETV2	COX6B1	6578	1976759
CHRM3	ZP4	1508701	1952714
ERBB4	CPS1	898035	1914733
EFNA5	PJA2	1957819	1913304
ATP2C2	WFDC1	73681	1885337
WFDC1	ATP2C2	73681	1885337
ACTR3C	LRRC61	79347	1884263
FSTL5	RAPGEF2	2280884	1877788
NRXN3	ADCK1	370264	1813645
PARD3B	ICOS	608712	1803975
SORCS1	SORCS3	1932373	1769959
DCAF12L2	TENM1	1787596	1759023
NR2F2	MCTP2	2094400	1729267
RBFOX1	C16orf89	195680	1708432
PCDH15	MBL2	1037391	1685366
SGCD	MRPL22	929271	1684145
SGCZ	DLC1	1001484	1678709
CDH13	HSD17B2	591961	1669946
NOVA1	STXBP6	1633434	1629380
DLG2	ANKRD42	261300	1626820
PTBP2	RWDD3	1487455	1623900
PRKN	AGPAT4	217450	1615754
BRINP3	RGS18	2060804	1591746
ZNF317	ZNF266	272064	1581024
NRG1	WRN	605434	1574911
RASEF	TLE1	1395907	1561402
TLE1	RASEF	1395907	1561402
LRP1B	NXPH2	1562266	1560751
GRID2	ATOH1	1524787	1549969
PTPRT	CHD6	670669	1547328
TUT7	GOLM1	261587	1544969
ZNF281	PTPRC	1766483	1544561
ATG2B	BDKRB1	22985	1532684
BDKRB1	ATG2B	22985	1532684
NKAIN2	CLVS2	807630	1531522
AF241726.1	PRRG1	21	1504676
PRRG1	AF241726.1	21	1504676
MMP16	CNGB3	1478034	1497942
PTCHD1	PHEX	1302524	1497724
RGMB	LIX1	1676783	1487612
TNFAIP6	NMI	87122	1477315
TLE4	PSAT1	1274648	1451359
IKZF2	VWC2L	1411363	1451174
KHDRBS2	LGSN	1595990	1441170
NCOA4	MAPK8	2301551	1420998
A1CF	PRKG1	191479	1418809
PRKG1	A1CF	191479	1418809
KLF6	TUBAL3	1617105	1416819
TUBAL3	KLF6	1617105	1416819
CHIC1	SLC16A2	858293	1412867
LUZP2	ANO3	1691872	1391437
GRIK2	ASCC3	673063	1390628
ELAVL2	DMRTA1	1243280	1382457
NKAIN3	ASPH	748035	1360724
BDH1	RUBCN	159084	1356388
BCKDHB	TENT5A	1384792	1353335
RDM1	MRPL45	2378957	1352246
NAALADL2	NLGN1	1042289	1339251
ADAM2	KIF13B	10676457	1336038
TRPS1	RAD21	1437438	1332892
CA4	HEATR6	108934	1329066
FDPS	PKLR	19455	1321357
MCTP2	RGMA	1196265	1321050
CDH11	CDH5	1422869	1312302
DCC	MEX3C	1165647	1294295
GALNTL6	GALNT7	1356557	1294029
MAGI1	ADAMTS9	837871	1287500
ADGRA3	PPARGC1A	1409970	1285653
LHFPL6	FOXO1	1346551	1273600
ZNF608	CSNK1G3	1124814	1273520
ZFHX4	HNF4G	1273325	1247476
ZNF385D	SGO1	1251625	1246050
ZFAT	ST3GAL1	1022940	1242001
MEIS1	SPRED2	1122601	1235244
PARD3	NRP1	932068	1233406
AR	OPHN1	405328	1230804
OPHN1	AR	405328	1230804
EPHA5	TECRL	1044306	1209090
TECRL	EPHA5	1044306	1209090
UNC5D	KCNU1	1548849	1202391
HAS2	ZHX2	1169539	1197168
PLXNA4	PODXL	623070	1181329
PODXL	PLXNA4	623070	1181329
CDH2	CHST9	1026398	1171819
RORA	FOXB1	484050	1169158
GPR143	ANOS1	1196472	1167698
BRINP1	CDK5RAP2	1235411	1166754
RBMS3	EOMES	858842	1161412
PRICKLE1	ADAMTS20	897109	1159761
PIK3R1	SLC30A5	878193	1155274
SLC30A5	PIK3R1	878193	1155274
SDK1	CARD11	395110	1155187
SOX5	ETNK1	904429	1153260
FEZF2	SYNPR	858634	1144808
GPC6	DCT	1210004	1144653
MSR1	SGCZ	2023033	1136700
FOXG1	PRKD1	809692	1135327
PRKD1	FOXG1	809692	1135327
PRR16	FAM170A	834741	1131978
ALG10	PKP2	1231713	1129692
KCNIP4	PACRGL	32324	1121468
PACRGL	KCNIP4	32324	1121468
TRARG1	CRK	141027	1117556
MAST4	SREK1	456390	1106183
CACNA2D3	ACTR8	255481	1100444
NEGR1	ZRANB2	332652	1097603
NR4A2	ERMN	994194	1095358
FAM155A	ARGLU1	621837	1094990
AGBL4	BEND5	194665	1094888
BEND5	AGBL4	194665	1094888
ZCCHC18	KLHL13	13785682	1092704
KCNN2	YTHDC2	542232	1076945
MNS1	CGNL1	954423	1075693
SMIM10L1	TAS2R7	369662	1071680
ERC2	WNT5A	42596	1068688
WNT5A	ERC2	42596	1068688
PDE4DIP	GJA8	905386	1065362
CTNNA3	LRRTM3	1013513	1062272
TRAM1L1	NDST3	950064	1054868
LRATD2	TRIB1	1122085	1052787
C1orf87	NFIA	877990	1049431
MYC	LRATD2	1182991	1046486
NAV3	E2F7	303393	1045492
NYAP2	IRS1	1331602	1044513
OPCML	NTM	1044499	1040566
FRMPD4	MSL3	64264	1038507
MSL3	FRMPD4	64264	1038507
PJA2	TMEM232	954520	1038184
DSEL	CDH19	1005504	1035954
SOX4	E2F3	1191872	1030193
DOCK4	LRRN3	635104	1030153
MALRD1	ARL5B	389370	1027622
KCNMA1	POLR3A	1099650	1019792
POLR3A	KCNMA1	1099650	1019792
LPP	BCL6	431907	1017163
KIAA1217	OTUD1	255671	1009323
ATRNL1	TRUB1	155170	1004715
SEMA5A	FASTKD3	1175874	1001000
TCERG1L	JAKMIP3	943945	1000468
CLEC3A	WWOX	76915	999173
WWOX	CLEC3A	76915	999173
EPHA3	C3orf38	957662	998837
MC4R	CCBE1	940123	998261
ADGRB3	LMBRD1	1037475	996250
LMBRD1	ADGRB3	1037475	996250
TRPM3	KLF9	144463	993389
AKAP6	NPAS3	605098	993151
NPAS3	AKAP6	605098	993151
CHM	DACH2	287271	993093
DACH2	CHM	287271	993093
MDGA2	RPL10L	188619	989864
RPL10L	MDGA2	188619	989864
TLR4	TRIM32	1016870	986649
ANKRD50	FAT4	650870	985427
FAT4	ANKRD50	650870	985427
CNTN3	PDZRN3	880137	984286
KLF12	KLF5	631113	981045
HDAC9	PRPS1L1	60179	974390
PRPS1L1	HDAC9	60179	974390
CHRFAM7A	MTMR10	578375	972111
ANKS1B	APAF1	81167	965249
APOBEC1	CD163	178589	962254
CD163	APOBEC1	178589	962254
KCTD16	NR3C1	892942	959673
FIGN	GRB14	899021	959368
NRXN1	FSHR	956346	956529
THSD7B	CXCR4	651196	953671
PABPC4L	PCDH10	1047039	953018
PCDH10	PABPC4L	1047039	953018
GALNT13	RPRM	394584	952263
RPRM	GALNT13	394584	952263
RABGAP1L	SERPINC1	255610	951271
CNTNAP4	TERF2IP	629505	948763
EPHA6	ARL6	949940	948423
PAPPA	ASTN2	269321	946615
GRIA3	STAG2	776059	944437
SPRY2	RBM26	1024152	936412
ZMAT4	TCIM	377108	927242
FCHO1	MAP1S	28476	927025
MAP1S	FCHO1	28476	927025
GABRB3	GABRG3	427635	926544
GABRG3	GABRB3	427635	926544
TSHZ3	ZNF536	921689	920818
FZD1	AKAP9	676407	917586
PHACTR1	EDN1	426193	907952
KIF26B	DESI2	501882	904365
FHIT	CFAP20DC	1029912	903270
HCN1	MRPS30	446001	896004
MRPS30	HCN1	446001	896004
TEDDM1	CACNA1E	1080427	894156
DACH1	MZT1	1270401	888135
NMRK2	DAPK3	25350	879516
RNGTT	CNR1	470033	876464
HMCN1	SWT1	577311	875899
SEMA3D	SEMA3A	1039776	875277
XYLT1	ABCC6	952204	868405
SETBP1	SLC14A2	532822	864602
RND3	RBM43	779745	864210
PTCH1	HSD17B3	792326	854538
KCNU1	ZNF703	911458	852766
MAF	DYNLRB2	954891	850047
SOX2	DNAJC19	728216	840502
TAFA5	BRD1	1283730	837916
CAMTA1	DNAJC11	151286	836874
RYR2	MTR	246924	836001
RASGEF1B	PRKG2	339023	830765
PTGES2	C9orf16	39572	829398
DAPK1	GAS1	552866	829367
GAS1	DAPK1	552866	829367
BMP2	FERMT1	692841	825359
SMYD3	KIF26B	594357	825263
LRRTM3	DNAJC12	870633	824813
PIK3C3	RIT2	787993	820275
ZPLD1	NFKBIZ	271253	805908
EDNRA	TTC29	774300	804229
ZNF438	MAP3K8	386186	803734
CHL1	CNTN6	895895	796619
CNTN6	CHL1	895895	796619
TOX3	CHD9	618616	794969
DEFB110	TFAP2D	704388	793178
KIF27	GKAP1	94674	790368
SCFD2	USP46	282022	787042
USP46	SCFD2	282022	787042
C11orf87	ZC3H12C	671202	786693
LRIG3	SLC16A7	723880	786219
SLC16A7	LRIG3	723880	786219
CDH19	CDH7	750831	786194
CDH7	CDH19	750831	786194
KCNK9	TRAPPC9	126887	785579
TRAPPC9	KCNK9	126887	785579
KLHL4	DACH2	1368958	784438
RGS6	SIPA1L1	611980	782280
ZNF521	IMPACT	635290	780311
USP25	NRIP1	768790	777366
ZFHX3	PMFBP1	670728	775868
TRIQK	RBM12B	845824	775025
RBM45	AGPS	719678	766400
MPLKIP	SUGCT	8978	766374
SUGCT	MPLKIP	8978	766374
ESRRG	USH2A	880355	762865
USH2A	ESRRG	880355	762865
GRK3	MYO18B	177469	761847
MYO18B	GRK3	177469	761847
LRATD1	NBAS	534214	760324
DGKB	ETV1	253820	757380
ETV1	DGKB	253820	757380
GAP43	LSAMP	178853	756983
LSAMP	GAP43	178853	756983
ZIC3	GPR101	542198	750250
POU3F4	RPS6KA6	550056	749518
TRIM16	ADORA2B	316957	749097
COL11A1	RNPC3	649224	748324
RNPC3	COL11A1	649224	748324
TRIB2	LPIN1	1039294	743940
SLIT3	FBLL1	132428	741961
TMC1	GDA	407013	741446
KCNH8	EFHB	730962	741374
NLGN1	SPATA16	506927	736963
EFCAB1	MCM4	750604	735505
LDOC1	SOX3	608620	732009
SGCB	USP46	570254	731297
FOXP2	PPP1R3A	209550	726328
PPP1R3A	FOXP2	209550	726328
RBM26	OBI1	697535	724249
TAFA1	SUCLG2	643787	718459
LHFPL3	ORC5	202359	716313
ORC5	LHFPL3	202359	716313
ARL6IP6	RPRM	759445	715981
GSPT2	BMP15	832707	715856
FBXL7	ANKH	795380	715838
XIRP2	SCN7A	484907	715080
TINAG	FAM83B	538912	715076
MECOM	Telomerase-vert	681111	708916
ELOVL7	ZSWIM6	580467	707599
ZSWIM6	ELOVL7	580467	707599
ISL1	PARP8	717549	705422
ARPP21	STAC	741558	704386
GRM5	CTSC	239507	704354
MREG	FN1	582144	703615
GC	SLC4A4	679029	703573
DCLK1	MAB21L1	294863	702482
MAB21L1	DCLK1	294863	702482
C1orf94	SMIM12	545854	702176
ARSJ	UGT8	698486	701296
TLL1	CPE	512043	700738
AUTS2	GALNT17	1533848	700538
LRP12	ZFPM2	101502	699005
ZFPM2	LRP12	101502	699005
LRRN1	SUMF1	98617	698371
SUMF1	LRRN1	98617	698371
CACNA1C	DCP1B	24733	697661
DCP1B	CACNA1C	24733	697661
FAT3	SLC36A4	919356	696348
SOX6	C11orf58	646683	696336
RBAK	MMD2	139832	696193
GRIP1	HELB	44938	695464
HELB	GRIP1	44938	695464
TPH2	TRHDE	148421	695090
TRHDE	TPH2	148421	695090
CCDC91	PTHLH	175165	694823
PTHLH	CCDC91	175165	694823
HS3ST1	CLNK	906755	694497
CDK14	CLDN12	82703	690751
RYR3	FMN1	545418	687776
ASTN2	TRIM32	264193	683873
TRIM32	ASTN2	264193	683873
CHD7	CLVS1	378418	678142
CLVS1	CHD7	378418	678142
ADARB2	WDR37	127775	677852
BTG1	EEA1	630359	677551
EEA1	BTG1	630359	677551
LDB2	TAPT1	341036	676819
BNC2	CNTLN	725479	672457
ST6GALNAC3	ASB17	155873	670640
MEOX2	CRPPA	476313	669717
ATP8A2	NUP58	70418	668728
CREB5	JAZF1	468748	667778
PDE4B	LEPR	371862	666109
CYP26B1	EXOC6B	46746	665398
EXOC6B	CYP26B1	46746	665398
TBX18	CEP162	563110	664949
AMPH	STARD3NL	205459	664260
STARD3NL	AMPH	205459	664260
CFAP299	FGF5	69131	662436
FGF5	CFAP299	69131	662436
SPG11	FRMD5	691935	662192
DSCAM	PCP4	143561	661249
PCP4	DSCAM	143561	661249
NFIL3	ROR2	154046	660305
ROR2	NFIL3	154046	660305
AXIN2	CEP112	106974	659295
CEP112	AXIN2	106974	659295
ENKUR	GPR158	192823	659042
GPR158	ENKUR	192823	659042
OLFM3	S1PR1	565695	658927
TOX	SDCBP	252488	658696
HNMT	SPOPL	537750	656761
CELF2	USP6NL	655549	652746
MSX2	NSG2	678876	652526
PSD3	SH2D4A	786390	649392
PPARGC1A	DHX15	762400	647569
CXXC4	TET2	677567	646709
ADGB	STXBP5	605458	645812
GRIN2A	ATF7IP2	573030	645428
GRIN2B	EMP1	241219	645202
CCDC196	GPHN	95703	645139
GPHN	CCDC196	95703	645139
BMP15	SHROOM4	319093	641174
DNM3	EEF1AKNMT	59838	640658
EEF1AKNMT	DNM3	59838	640658
MARCHF1	NPY5R	180406	640141
KALRN	UMPS	650410	640088
TLN2	VPS13C	538137	636563
VPS13C	TLN2	538137	636563
SLC24A3	RIN2	544964	633717
STXBP5L	GTF2E1	165435	633513
EYA4	SLC18B1	471228	633318
THSD4	LRRC49	243713	630818
ANOS1	PNPLA4	630627	630754
PNPLA4	ANOS1	630627	630754
PRKCE	EPAS1	642322	629551
PSMB4	SELENBP1	35256	627891
SOX11	CMPK2	1148186	627267
IRAK4	TMEM117	77023	627128
TMEM117	IRAK4	77023	627128
FGF14	ITGBL1	258211	624282
ITGBL1	FGF14	258211	624282
BMPR1B	PDLIM5	306098	623161
FARS2	PPP1R3G	175703	619948
SOX3	MIR505	578837	619328
ZC4H2	ZC3H12B	450836	619237
CHRDL1	PAK3	270429	618235
PAK3	CHRDL1	270429	618235
IRAK2	BRK1	49244	615700
EGLN3	SPTSSA	508561	612714
BPNT2	PENK	521257	612329
CSTF2T	DKK1	618795	612055
BCHE	SLITRK3	586184	611220
TMEM232	WDR36	802483	610473
KLHL13	WDR44	448260	609427
ELMO1	AOAH	339965	606152
CSMD1	MYOM2	890307	605704
ASRGL1	INCENP	213450	602707
INCENP	ASRGL1	213450	602707
GUCY1A2	KBTBD3	622921	602084
PALM2AKAP2	PTPN3	122859	601559
PTPN3	PALM2AKAP2	122859	601559
BCAS3	PPM1D	77270	599150
PPM1D	BCAS3	77270	599150
PBX1	LMX1A	646283	598187
RFX3	KCNV2	500787	595867
GLI2	INHBB	389487	595306
CNIH3	WDR26	49514	594488
UTRN	STX11	135184	594176
UNC13C	WDR72	464460	591645
WDR72	UNC13C	464460	591645
EDA	FAM155B	111741	590570
FAM155B	EDA	111741	590570
COP1	PAPPA2	518340	590274
DTNA	NOL4	642190	588915
CCDC122	SERP2	549756	587882
BANK1	PPP3CA	387877	585584
PPP3CA	BANK1	387877	585584
SMARCA2	VLDLR	640892	584832
EPB41L4A	APC	565057	584636
EHBP1	TMEM17	173633	577677
TMEM17	EHBP1	173633	577677
PCDH18	SLC7A11	645179	577585
SLC7A11	PCDH18	645179	577585
OR5B17	OR5B2	63114	577145
OR5B2	OR5B17	63114	577145
GPATCH1	VASP	12425680	576344
LYPLAL1	SLC30A10	511558	575949
FBN2	SLC27A6	280104	575528
SLC27A6	FBN2	280104	575528
ATXN7L3B	KCNC2	502242	574124
NTRK3	MRPL46	599726	572024
CADPS2	FEZF1	17108	571224
FEZF1	CADPS2	17108	571224
SIPA1L1	PCNX1	413044	567987
ARRDC3	LYSMD3	853020	567533
CTTNBP2	WNT2	435200	564513
WNT2	CTTNBP2	435200	564513
DNAH5	TRIO	453014	562952
CNTN5	ARHGAP42	1666339	561459
SMOC2	THBS2	774629	560914
NEDD1	ELK3	712849	560861
THBS2	C6orf120	486410	559762
FRAS1	MRPL1	194493	558476
CXCL12	ZNF32	726305	556863
IRX1	IRX2	849987	556614
IRX2	IRX1	849987	556614
ITPR1	BHLHE40	486092	556561
NMUR2	GLRA1	569033	556432
FOXC1	GMDS	13891	556252
GMDS	FOXC1	13891	556252
CA8	CHD7	493328	555480
HECW1	PSMA2	195801	555321
KLHL14	MEP1B	487604	554337
ADAM23	GPR1	268216	553261
RFC3	STARD13	714932	552775
GLIS3	RFX3	605830	552682
CALN1	GALNT17	647347	552293
GALNT17	CALN1	647347	552293
CDH4	TAF4	701208	551687
SNX29	TNFRSF17	11524	550668
TNFRSF17	SNX29	11524	550668
RGCC	VWA8	109285	550526
VWA8	RGCC	109285	550526
IQCJ-SCHIP1	MFSD1	230037	550192
TJP1	FAM189A1	579113	547477
ZNF496	RNF187	18810030	545789
CDH20	RNF152	474637	545181
TENM3	DCTD	746073	544431
TAFA2	USP15	552079	544214
TEX47	ZNF804B	34406	544068
ZNF804B	TEX47	34406	544068
C21orf91	CHODL	112289	543524
CHODL	C21orf91	112289	543524
ACER1	CLPP	55389	543081
SNRPN	MAGEL2	1180088	543057
ZNF516	ZNF236	464875	541868
SKAP2	SNX10	375206	540929
ITPR2	SSPN	213361	540308
CCNB1IP1	PARP2	32247	540171
DMRTA2	FAF1	19478	539849
FAF1	DMRTA2	19478	539849
SWT1	EDEM3	466843	538161
FMNL2	AC068547.1	532523	536240
KIAA0825	POU5F2	419746	535922
CRB2	DENND1A	23484	535815
DENND1A	CRB2	23484	535815
LNX1	CHIC2	550488	534817
CDC7	BRDT	448492	533823
BBS10	ZDHHC17	419629	533727
CPA6	ARFGEF1	248527	532229
HNF4G	CRISPLD1	423409	531947
CNTN4	IL5RA	967511	531360
TMEM252	PIP5K1B	168660	530646
FRY	RXFP2	107187	530157
RXFP2	FRY	107187	530157
FRMD4A	PRPF18	56767	529650
PRPF18	FRMD4A	56767	529650
RASGRP3	LTBP1	489371	528086
POC5	SV2C	409259	527104
MEF2C	TMEM161B	527484	527094
TMEM161B	MEF2C	527484	527094
DUSP10	HLX	821993	526566
PTPRK	KIAA0408	530379	524924
ASXL2	KIF3C	192845	524545
NPY2R	GUCY1A1	458090	523260
C5orf22	PDZD2	106844	523210
PDZD2	C5orf22	106844	523210
ATOH1	SMARCAD1	378858	520733
LRTM1	WNT5A	547484	518729
ADCY8	ASAP1	728197	518319
NAV2	E2F8	126661	518176
DCAF10	ALDH1B1	592148	517943
NR3C1	ARHGAP26	507554	517341
C3orf33	KCNAB1	275084	516370
KCNAB1	C3orf33	275084	516370
LAMA2	ARHGAP18	692994	515472
SNX19	ADAMTS15	417276	514816
ARHGAP6	HCCS	6350	512952
HCCS	ARHGAP6	6350	512952
EYA1	MSC	644127	512846
GRM1	SHPRH	163401	512745
KSR2	NOS1	244870	510688
CACNA1D	DCP1A	45534	510551
DCP1A	CACNA1D	45534	510551
DKK2	GIMD1	564410	510510
CPNE8	KIF21A	646406	510290
ZMAT1	ARMCX2	227007	508923
PLXDC2	MALRD1	767438	507887
FPGT	CRYZ	507270	507775
TMEM74	EIF3E	444063	506108
NTM	SNX19	504228	505288
PELI2	TMEM260	370540	504649
TMEM260	PELI2	370540	504649
SLC4A10	TBR1	8035	502913
TBR1	SLC4A10	8035	502913
PROP1	N4BP3	121297	502744
THSD7A	PHF14	397029	501635
AFDN	UNC93A	555753	501546
CWC22	ZNF385B	502894	500602
TENT5A	IBTK	678547	498969
SLC35F3	KCNK1	290570	497347
SEMA3A	SEMA3E	592539	497323
SEMA3E	SEMA3A	592539	497323
NFIB	ZDHHC21	529228	495939
AFF2	FMR1	588698	495437
FMR1	AFF2	588698	495437
SND1	PAX4	41902	494153
ESR1	CCDC170	162674	493973
BCL2L11	BUB1	481850	493090
BUB1	BCL2L11	481850	493090
CADM1	NXPE2	490691	492143
TIPARP	CCNL1	473273	492113
ZNF407	CNDP1	63370	490598
SASH1	UST	474726	489712
UST	SASH1	474726	489712
RHOBTB1	TMEM26	537204	489642
LARGE1	TIMP3	360521	489408
GLI3	INHBA	293781	488693
INHBA	GLI3	293781	488693
LMO4	SELENOF	466435	488614
PGPEP1L	SYNM	129988	488383
TLE3	UACA	606764	487646
AHR	AGR2	124548	485965
APOH	PRKCA	90580	485866
PRKCA	APOH	90580	485866
CUX1	MYL10	202574	485796
MYL10	CUX1	202574	485796
ARHGAP20	ZC3H12C	483650	484545
ZC3H12C	ARHGAP20	483650	484545
COL25A1	ETNPPL	66677	483756
ETNPPL	COL25A1	66677	483756
FST	ITGA2	491286	483494
MBD5	ORC4	90615	482757
OSR1	TTC32	545146	482587
FAT1	MTNR1A	54139	481787
MTNR1A	FAT1	54139	481787
OTOL1	B3GALNT1	412925	479481
DMAC1	PTPRD	517746	479417
PTPRD	DMAC1	517746	479417
ANO4	NR1H4	243818	479234
SHROOM4	DGKK	226233	477732
ADAMTS7	CHRNB4	135095	477354
AJAP1	C1orf174	765484	476525
UBE2E3	ITGA4	489954	476190
KCNH7	GCA	52567	475540
ARHGAP18	L3MBTL3	437567	475049
DST	BEND6	497120	473977
PCCA	ZIC2	107231	472692
PIK3C2G	RERGL	162092	471730
RERGL	PIK3C2G	162092	471730
ATG10	SSBP2	559002	471058
GABRA4	GABRB1	74823	470370
GABRB1	GABRA4	74823	470370
RAB11FIP2	EMX2	462471	469200
AIG1	HIVEP2	309027	468740
HIVEP2	AIG1	309027	468740
BCOR	ATP6AP2	529557	468594
DOCK10	FAM124B	386392	468191
FAM124B	DOCK10	386392	468191
ARHGEF9	SPIN4	287739	467639
SPIN4	ARHGEF9	287739	467639
CTTN	SHANK2	69450	466708
SHANK2	CTTN	69450	466708
RIT2	SYT4	524665	464594
SYT4	RIT2	524665	464594
ZBTB7C	CTIF	512359	463692
SLC39A11	SSTR2	519061	463660
MBNL1	SUCNR1	370185	462822
BRWD3	TENT5D	333999	462382
TENT5D	BRWD3	333999	462382
PLEKHG1	IYD	230991	461816
PARP2	TEP1	22052	461445
TEP1	PARP2	22052	461445
HDX	RPS6KA6	259528	461026
RPS6KA6	HDX	259528	461026
ARHGEF5	TPK1	96653	461012
TPK1	ARHGEF5	96653	461012
ERGIC2	TMTC1	163488	460977
TMTC1	ERGIC2	163488	460977
DOK5	CYP24A1	322147	460043
GPR52	RABGAP1L	288554	459341
PDS5B	N4BP2L1	185729	458839
PLSCR5	PLSCR4	384220	458774
FGF12	MB21D2	657425	458348
RELN	SLC26A5	118651	457660
SORL1	TECTA	351071	457182
KCNJ3	GALNT13	825933	456323
DLC1	TRMT9B	137719	455937
TRMT9B	DLC1	137719	455937
GTDC1	ZEB2	426296	455155
ZEB2	GTDC1	426296	455155
GPRIN3	SNCA	463962	454938
FMN1	GREM1	47540	453686
GREM1	FMN1	47540	453686
MID1	CLCN4	288335	452646
STXBP6	GZMH	203176	452474
ABCD2	SLC2A13	204992	451376
SLC2A13	ABCD2	204992	451376
RNF38	PAX5	496873	451240
PPM1E	MTMR4	266325	450704
SELENOF	CLCA1	394077	448900
MIR153-2	PTPRN2	35280	447253
PTPRN2	MIR153-2	35280	447253
SLC35F1	NUS1	231795	447232
TSPAN8	LGR5	314713	447060
DIP2C	ZMYND11	139725	447044
ZMYND11	DIP2C	139725	447044
TNKS	PPP1R3B	419657	446982
DOCK2	SPDL1	53632	443866
SPDL1	DOCK2	53632	443866
FSTL4	HSPA4	144442	443817
HSPA4	FSTL4	144442	443817
RASAL2	SEC16B	170148	441789
SEC16B	RASAL2	170148	441789
KBTBD8	SUCLG2	362153	441746
SUCLG2	KBTBD8	362153	441746
HHIP	OTUD4	464682	441349
OTUD4	HHIP	464682	441349
DIP2B	LIMA1	329197	439361
TPRG1	TP63	684175	439306
MYOZ2	METTL14	450440	438635
VAV3	NTNG1	431154	438486
SOX9	SLC39A11	524929	438376
BARX2	ARHGAP32	410788	438004
SMC2	OR13C3	441489	437841
RBFOX2	MYH9	542544	437802
AP3B1	SCAMP1	358285	437696
CYRIA	MYCN	608909	437136
FRMD6	TMX1	248938	436780
TMX1	FRMD6	248938	436780
CACNB2	SLC39A12	188585	436724
LINGO2	C9orf72	412438	435727
HHAT	SYT14	427329	435435
MDFIC2	MITF	455015	434877
MITF	MDFIC2	455015	434877
DCP2	MCC	45397	434705
MCC	DCP2	45397	434705
CASK	NYX	67591	434425
NYX	CASK	67591	434425
DAB2IP	STOM	228070	433704
CHSY3	MINAR2	156371	433457
MINAR2	CHSY3	156371	433457
ACYP2	PSME4	106769	433044
LRRC3	TSPEAR	42383	432986
TSPEAR	LRRC3	42383	432986
OR2T10	SH3BP5L	219959	432713
DKK1	MBL2	451099	431874
MBL2	DKK1	451099	431874
DHRS2	JPH4	62080	430262
KLF8	UBQLN2	331271	430188
ENTPD3	CTNNB1	807557	429514
MSRA	PRSS55	471240	428389
KIF16B	SNRPB2	457857	427741
DPT	ATP1B1	410229	426424
SLC1A3	NIPBL	280181	425995
CCDC85A	EFEMP1	318023	424808
BMP4	CDKN3	447113	424713
ADAM12	FANK1	115817	424574
ARHGAP24	MAPK10	514857	424425
MAPK10	ARHGAP24	514857	424425
MDH1	VPS54	303537	424245
FRMD3	IDNK	380059	422969
ABCA13	C7orf57	135947	422570
ST3GAL6	GPR15	200258	421684
PTGFR	GIPC2	324342	421635
CRADD	PLXNC1	471202	421335
DOCK8	KANK1	255437	420094
KANK1	DOCK8	255437	420094
NTRK2	SLC28A3	393094	419433
PARP4	ATP12A	259477	419325
VPS8	EPHB3	250358	419169
PHLPP1	TNFRSF11A	390254	418649
PTPRM	LRRC30	335657	418074
TMEM200C	EPB41L3	489691	417874
LCP2	KCNIP1	107254	417281
TTC39A	OSBPL9	289921	417215
ADGRL4	PTGFR	585880	416587
AHI1	HBS1L	323029	415709
PLPP4	WDR11	394078	415549
WDR11	PLPP4	394078	415549
NRIP1	SAMSN1	476007	415177
MAP1LC3C	PLD5	87496	415081
PLD5	MAP1LC3C	87496	415081
NECTIN3	ZBED2	522829	414979
CACNA1E	IER5	228990	414717
LOX	SNCAIP	248159	414405
SNCAIP	LOX	248159	414405
CMSS1	COL8A1	179362	414093
COL8A1	CMSS1	179362	414093
SLC8A1	THUMPD2	361210	413780
KIF5C	LYPD6B	162880	413485
LYPD6B	KIF5C	162880	413485
GNAI1	CD36	601547	412389
IMMP2L	LRRN3	428362	412106
LRRN3	IMMP2L	428362	412106
LRRC3B	NEK10	487279	410549
SVIL	JCAD	555465	410540
ASAP1	CYRIB	212511	410273
CYRIB	ASAP1	212511	410273
BTBD9	ZFAND3	348724	410135
CLSTN2	NMNAT3	375005	410071
ATP5MC3	CHRNA1	428666	409356
ADCY2	C5orf49	434240	409138
OTX1	WDPCP	69502	409013
WDPCP	OTX1	69502	409013
GRXCR1	ATP8A1	484340	408979
ZFAND3	MDGA1	189048	407966
LRRC6	TG	296542	406971
ZNF423	C16orf78	113720	405703
NWD2	RELL1	346057	404508
EMB	PARP8	269707	404347
PARP8	EMB	269707	404347
FTO	RPGRIP1L	103539	404041
RPGRIP1L	FTO	103539	404041
FOXL2	MRPS22	61582	404012
MRPS22	FOXL2	61582	404012
EPAS1	SOCS5	405285	402968
BTBD11	MTERF2	341144	402934
RDH10	STAU2	125767	402923
STAU2	RDH10	125767	402923
CELF4	TPGS2	465393	402730
TPGS2	CELF4	465393	402730
FAM110B	UBXN2B	416850	402675
GALNT18	ZBED5	458803	402051
LIMCH1	UCHL1	103194	401983
UCHL1	LIMCH1	103194	401983
STAG2	SH2D1A	267656	400615
SPON1	PTH	470669	400455
KIF6	KCNK5	141019	400126
TTC7B	NRDE2	256704	399849
CWH43	FRYL	488918	399649
PDZRN3	PPP4R2	385628	399647
ABT1	H4C8	319344	398872
ATP9B	SALL3	89010	397995
SALL3	ATP9B	89010	397995
DCHS2	FGB	331269	397837
C6orf118	PDE10A	47623	397388
PDE10A	C6orf118	47623	397388
GABBR2	TBC1D2	89098	396910
NEDD4L	ATP8B1	397800	396637
MAGEE1	PBDC1	254670	396218
PBDC1	MAGEE1	254670	396218
DISC1	TSNAX	98249	395800
TSNAX	DISC1	98249	395800
ADAMTS17	MEF2A	406020	395764
HERC1	CA12	287240	395057
PHF6	FAM122B	396254	394045
NPY	MPP6	289080	393359
TRIM42	SPSB4	373283	393231
TRPC6	PGR	421940	393062
STAC	DCLK3	331919	392745
IRF2BP2	TARBP1	212956	391921
TARBP1	IRF2BP2	212956	391921
KATNAL1	USPL1	415063	391801
ANO6	DBX2	201315	391507
DBX2	ANO6	201315	391507
CNTLN	SH3GL2	444084	391124
RRAGB	KLF8	514607	391027
GABRP	RANBP17	98520	390144
RANBP17	GABRP	98520	390144
AC004593.2	CPVL	127105	389627
SPRY1	SPATA5	473725	389028
GULP1	COL3A1	682704	388949
NEXMIF	SLC16A2	311363	388034
SLC16A2	NEXMIF	311363	388034
B3GALNT1	PPM1L	328281	386054
NEK7	LHX9	245092	385507
CA10	MBTD1	452888	385476
DOCK3	MAPKAPK3	63407	384192
ISL2	SCAPER	11131	383815
SCAPER	ISL2	11131	383815
HTR1A	RNF180	207969	383610
RNF180	HTR1A	207969	383610
DPH6	ZNF770	239004	383300
CDKN2B	DMRTA1	443921	383076
DMRTA1	CDKN2B	443921	383076
NHS	RAI2	424849	382715
RAI2	NHS	424849	382715
CERK	TBC1D22A	78207	382507
TBC1D22A	CERK	78207	382507
ACSS3	MYF5	219502	382164
HERPUD2	TBX20	430229	381496
TBX20	HERPUD2	430229	381496
HIF1A	SYT16	116461	381433
SYT16	HIF1A	116461	381433
PLK2	RAB3C	128239	381375
RAB3C	PLK2	128239	381375
GPM6A	WDR17	432907	380677
PDSS2	BEND3	87380	380420
BACH2	MDN1	284030	380138
CTNNB1	ULK4	51858	379510
ULK4	CTNNB1	51858	379510
ALDH3A1	ULK2	32845	379490
ULK2	ALDH3A1	32845	379490
SCAF8	TIAM2	99319	379372
TIAM2	SCAF8	99319	379372
FARP1	IPO5	188904	376885
IPO5	FARP1	188904	376885
SHROOM3	CCDC158	122232	376779
GRIA4	MSANTD4	385629	375841
SP8	ITGB8	451577	375205
LDLRAD3	TRIM44	281206	374370
ATP8B4	DTWD1	237201	373594
BMP5	COL21A1	302937	373042
COL21A1	BMP5	302937	373042
FGF10	MRPS30	508700	372528
INPP5A	PWWP2B	140619	372406
PWWP2B	INPP5A	140619	372406
VEGFC	SPCS3	363572	372206
BHLHE40	ARL8B	142812	371974
EDA2R	HEPH	433088	370958
ROR1	PGM1	180606	370355
RARB	NGLY1	544612	369196
SFRP1	GOLGA7	228434	368097
ARHGAP12	EPC1	462353	367838
EPC1	ARHGAP12	462353	367838
ARHGEF28	UTP15	60715	366991
GREB1L	ROCK1	295336	366716
ROCK1	GREB1L	295336	366716
CYYR1	ADAMTS1	369546	366209
NOC3L	PLCE1	339295	366140
GDA	ABHD17B	252143	365702
SYPL1	ATXN7L1	485733	365152
CAND1	DYRK2	378980	364396
DYRK2	CAND1	378980	364396
AMELX	ARHGAP6	175762	364224
SMIM23	STK10	259647	363264
NBDY	UBQLN2	165614	363257
UBQLN2	NBDY	165614	363257
IAPP	PYROXD1	82656	363230
PDE7A	DNAJC5B	307219	363216
GRK5	NANOS1	177857	362586
NANOS1	GRK5	177857	362586
LMO7	TBC1D4	336931	362032
TBC1D4	LMO7	336931	362032
SLC25A13	DYNC1I1	347714	361879
CTNNA2	LRRTM1	1103120	361531
LRRTM1	CTNNA2	1103120	361531
SEMA6D	SLC24A5	936889	361453
ZNF217	BCAS1	369706	361349
EML6	SPTBN1	267182	361280
DOHH	FZR1	15490	361045
FZR1	DOHH	15490	361045
GALNTL5	KMT2C	178543	360261
KMT2C	GALNTL5	178543	360261
MID1IP1	OTC	448846	359950
KDM4C	GLDC	188396	359907
AGBL1	KLHL25	320545	359762
KLHL25	AGBL1	320545	359762
GAREM1	RNF138	33003	359750
RNF138	GAREM1	33003	359750
PRDM5	NDNF	350694	359026
PRAG1	CLDN23	384201	358934
CTNNBL1	NNAT	172749	358811
FSHR	GTF2A1L	344359	358771
CPPED1	SHISA9	241799	357841
SHISA9	CPPED1	241799	357841
KLF7	FASTKD2	308780	357836
CBLN2	NETO1	205634	357642
NETO1	CBLN2	205634	357642
VTI1A	ZDHHC6	22570	356987
ZDHHC6	VTI1A	22570	356987
PRLHR	NANOS1	439717	356772
HSD17B3	ZNF367	150635	356278
ASCC3	SIM1	123185	355843
SIM1	ASCC3	123185	355843
NUP155	WDR70	91148	355034
WDR70	NUP155	91148	355034
TNR	TNN	247361	353873
KCNV1	SYBU	389658	353614
SH3BP4	ARL4C	458976	353404
CAST	PCSK1	134934	352665
PCSK1	CAST	134934	352665
JAZF1	TAX1BP1	91242	350925
TAX1BP1	JAZF1	91242	350925
DNAJC15	ENOX1	190315	350894
ENOX1	DNAJC15	190315	350894
ID4	MBOAT1	262314	350604
MBOAT1	ID4	262314	350604
MED13L	SPRING1	752266	350600
SAMD12	EXT1	394965	350533
GRK7	GK5	379379	350334
INTS6L	FHL1	626043	350195
PLPPR4	PLPPR5	373708	349750
DNER	TRIP12	406208	349464
CCDC60	HSPB8	163157	349401
HSPB8	CCDC60	163157	349401
G2E3	COCH	315356	349071
RUSC2	UNC13B	328119	348865
FUT9	UFL1	505621	348854
NFIA	PATJ	877218	348394
NAA11	PAQR3	338567	348267
BMPR2	SUMO1	170145	347989
CXCR4	LCT	326499	347473
KCNT2	F13B	812962	347244
LTBP1	TTC27	318921	346424
ARL4C	SPP2	442362	346393
PRICKLE2	PSMD6	81686	346307
PSMD6	PRICKLE2	81686	346307
EYA2	SLC2A10	184975	345938
LDLRAD4	PTPN2	432020	345697
FLRT3	MACROD2	327616	345348
AKAP13	KLHL25	378755	345189
RXYLT1	SRGAP1	64858	344830
SRGAP1	RXYLT1	64858	344830
PGGT1B	TICAM2	374484	343814
PCMTD1	ST18	293264	343064
ST18	PCMTD1	293264	343064
ARID2	SLC38A1	453357	343011
USP22	DHRS7B	123768	342933
CDCA7L	RAPGEF5	217337	342687
RAPGEF5	CDCA7L	217337	342687
KCNK10	GPR65	174968	342656
PPM1K	PYURF	263378	342443
BASP1	MYO10	403691	341701
ABCA12	BARD1	205896	340986
BARD1	ABCA12	205896	340986
ALKAL1	NPBWR1	405145	340911
ENPP6	STOX2	291014	340549
ST6GAL2	UXS1	708292	340050
DLEU7	C13orf42	562755	339388
KANSL1	SPPL2C	185035	339342
SPPL2C	KANSL1	185035	339342
PTPRO	RERG	214474	338208
PHGDH	ZNF697	29034	337657
ZNF697	PHGDH	29034	337657
TSPYL5	MTDH	370696	336921
TMEM242	ZDHHC14	92108	336442
ZDHHC14	TMEM242	92108	336442
RTN1	JKAMP	111533	336439
FZD4	TMEM135	92165	335709
TMEM135	FZD4	92165	335709
PCDH19	TNMD	293292	335671
ANKFN1	PCTP	131250	335514
WDFY2	INTS6	230378	335109
DNAH9	SHISA6	357257	334388
SHISA6	DNAH9	357257	334388
RBM19	LHX5	354705	334014
BBX	CD47	520155	333820
HHLA1	KCNQ3	59373	333631
KCNQ3	HHLA1	59373	333631
ARID5B	CABCOCO1	238755	333619
CABCOCO1	ARID5B	238755	333619
NR0B1	TASL	254603	333526
MON2	PPM1H	177177	333258
PPM1H	MON2	177177	333258
CAVIN2	TMEFF2	114733	332930
TMEFF2	CAVIN2	114733	332930
LY86	F13A1	444024	332824
BARHL2	ZNF644	203759	332617
ZNF644	BARHL2	203759	332617
COL24A1	ZNHIT6	79816	332158
ACVR1	UPP2	140258	331801
UPP2	ACVR1	140258	331801
CERS6	NOSTRIN	330290	331681
FAM83B	HCRTR2	259689	330138
GALNT10	MFAP3	151771	330043
FOCAD	HACD4	341200	329784
CDIN1	MEIS2	309578	329581
MEIS2	CDIN1	309578	329581
CTIF	SMAD7	380822	329580
ABCC4	SOX21	310213	329570
CD302	PLA2R1	163378	329232
PLA2R1	CD302	163378	329232
GRPR	ZRSR2	333093	329045
NUDT12	MACIR	290092	328880
KMT2E	PUS7	425471	328754
ZFP64	SALL4	269332	328563
IRX5	IRX6	393338	328009
KCNK2	CENPF	402580	327876
TAFA4	EOGT	243451	327713
ITGB1	NRP1	290219	327451
NRP1	ITGB1	290219	327451
MYO3B	UBR3	350691	327300
AFG1L	NR2E1	128969	327019
KCNIP1	KCNMB1	21184	326902
KCNMB1	KCNIP1	21184	326902
ATP10B	ZBED8	169972	326348
MYCBP2	FBXL3	52059	326298
PSPC1	GJA3	463503	326150
AGAP1	SH3BP4	542026	325862
ZBTB10	ZNF704	142832	325765
ZNF704	ZBTB10	142832	325765
COL22A1	FAM135B	458212	325723
FAM135B	COL22A1	458212	325723
VGLL3	CHMP2B	350883	325510
ZBTB18	C1orf100	303696	325144
FMN2	GREM2	475225	325027
DDHD1	GNPNAT1	261552	325013
C2orf73	SPTBN1	126283	324117
SPTBN1	C2orf73	126283	324117
PTK2	AGO2	137744	323936
DHRSX	GYG2	609316	323924
YEATS4	BEST3	283650	323410
CDC42EP3	QPCT	299055	323297
TCF7L2	VTI1A	503249	323064
ZNF462	RAD23B	419971	322820
LRFN2	MOCS1	492013	322560
TTC17	HSD17B12	321760	322042
CDKN2C	TTC39A	326513	321967
EMCN	H2AZ1	447255	321524
ZNF330	RNF150	361080	321482
ATG16L2	FCHSD2	22339	321365
FCHSD2	ATG16L2	22339	321365
OR13H1	IGSF1	270470	321310
TNFSF18	FASLG	380857	320999
RMI2	CLEC16A	305055	319996
SATB2	C2orf69	641793	319760
APOOL	ZNF711	240114	319329
ZEB1	ARHGAP12	486903	318763
ATP10D	CORIN	108724	318530
CORIN	ATP10D	108724	318530
AC068547.1	ARL5A	13667	317951
ARL5A	AC068547.1	13667	317951
SYT14	UTP25	72951	317908
MDFIC	FOXP2	836032	317805
KITLG	TMTC3	350497	317701
GEMIN7	MARK4	93	317286
MARK4	GEMIN7	93	317286
SLC13A1	IQUB	338662	317125
ARPC5	RGL1	15239	316882
RGL1	ARPC5	15239	316882
P2RY1	RAP2B	327095	316804
RAP2B	P2RY1	327095	316804
COG5	HBP1	32411	315703
HBP1	COG5	32411	315703
NCAM1	TTC12	353332	315492
ZNF555	THOP1	55934	315432
BACH1	USP16	169442	315285
C8orf37	TP53INP1	318941	315240
PPP1R37	MARK4	12108	315157
NHSL2	RTL5	216292	315151
CENPW	TRMT11	353636	314804
NRP2	INO80D	311731	314639
TMEM26	CABCOCO1	256287	314501
NEB	TNFAIP6	127744	313129
FXN	FAM122A	255686	312841
GNGT1	MIR653	108813	312653
SEMA6A	COMMD10	358539	312156
OTOGL	PTPRQ	302641	312139
PTPRQ	OTOGL	302641	312139
HS6ST2	MBNL3	256699	311400
THRB	RPL15	200562	311270
ICA1	NXPH1	320425	311223
NXPH1	ICA1	320425	311223
SPRED2	RAB1A	240155	311148
CTNND2	ANKRD33B	407766	310514
RASSF10	ARNTL	267336	310193
ACTRT2	PRDM16	47701	309868
PRDM16	ACTRT2	47701	309868
PJA1	EFNB1	331830	309784
PLCL1	BOLL	77714	309580
RUNX2	CLIC5	552670	309549
ABCC12	LONP2	163294	309153
LONP2	ABCC12	163294	309153
WSCD2	FICD	385989	309069
VWA5A	OR10G6	121241	308964
WNT11	EMSY	258598	308802
NDUFA10	COPS9	234113	308489
CAV2	TES	76874	308465
TES	CAV2	76874	308465
TCF4	CCDC68	320676	308063
FGFR2	ATE1	262092	308032
HIPK3	KIAA1549L	119436	307733
KIAA1549L	HIPK3	119436	307733
SKOR1	PIAS1	234605	307372
SAMD9	CDK6	494592	306961
EOMES	SLC4A7	343228	306638
AC096887.1	ITIH4	156157	306221
MPDZ	LURAP1L	330686	306207
HS3ST5	MARCKS	198241	306055
MARCKS	HS3ST5	198241	306055
PID1	DNER	507103	305988
TEKT3	TRIM16	324149	305724
UQCRFS1	VSTM2B	321179	305321
PLPPR5	SNX7	228544	305187
SNX7	PLPPR5	228544	305187
FAM13C	SLC16A9	404634	304496
TMTC2	METTL25	328352	304475
PAPPA2	ASTN1	394131	304351
CPED1	ING3	37934	304224
ING3	CPED1	37934	304224
SH3BP5	METTL6	126922	304203
CRB1	ASPM	184083	303873
EBF2	CDCA2	382526	303580
SOX1	TUBGCP3	417862	303546
AMOT	LHFPL1	143855	303421
LHFPL1	AMOT	143855	303421
SLC7A1	UBL3	254957	303156
UBL3	SLC7A1	254957	303156
TEAD1	PARVA	296858	303006
ATP10A	UBE3A	343543	302606
FN1	ABCA12	428898	302532
SLCO3A1	ST8SIA2	540173	301887
C2orf74	USP34	42395	301874
USP34	C2orf74	42395	301874
PLCXD3	C6	164836	301705
KANK4	DOCK7	218133	301462
LBH	LCLAT1	215692	301306
LCLAT1	LBH	215692	301306
WSCD1	AIPL1	335886	300887
PLA2G4A	PTGS2	157158	300852
PTGS2	PLA2G4A	157158	300852
RAD21	SLC30A8	104339	300801
SLC30A8	RAD21	104339	300801
RBMS1	ITGB6	172484	299875
COL28A1	RPA3	280315	299732
ZNF536	URI1	304646	299634
GRIK3	CSF3R	329484	299421
MGAT5	TMEM163	335776	298655
TMEM163	MGAT5	335776	298655
CCSER1	MMRN1	248003	298488
ABRA	ANGPT1	489999	298188
ANGPT1	ABRA	489999	298188
MB21D2	PLAAT1	444313	297638
MORC1	TRAT1	135478	296235
TRAT1	MORC1	135478	296235
AGTPBP1	NAA35	394607	295951
EXT1	MED30	273777	295482
MED30	EXT1	273777	295482
QRFPR	TNIP3	197234	295433
MGAM2	CLEC5A	184392	295351
DAZL	PLCL2	215859	295278
PLCL2	DAZL	215859	295278
ERCC4	MRTFB	151165	295128
MRTFB	ERCC4	151165	295128
RALGPS1	ZBTB34	54109	294551
ZBTB34	RALGPS1	54109	294551
SLC28A3	RMI1	294659	294306
C8B	DAB1	65571	294269
DAB1	C8B	65571	294269
FBXW7	TMEM154	298084	293906
STARD8	YIPF6	149104	293699
YIPF6	STARD8	149104	293699
FGF9	ZDHHC20	298502	293516
POLE4	TACR1	87820	293361
TACR1	POLE4	87820	293361
PITPNC1	PSMD12	39365	293346
PSMD12	PITPNC1	39365	293346
PDC	PTGS2	228225	292948
FAM161A	XPO1	348816	292782
CD34	PLXNA2	141270	292773
PLXNA2	CD34	141270	292773
PHKB	ITFG1	306736	292544
TMEM64	NECAB1	169746	292393
DUT	FBN1	77302	292100
FBN1	DUT	77302	292100
EGFR	SEC61G	266767	291810
ANKRD44	PGAP1	134013	291115
PGAP1	ANKRD44	134013	291115
SLC35B3	EEF1E1-BLOC1S5	395709	290571
MAPKAP1	GAPVD1	175599	290301
PHLDB2	PLCXD2	57821	290207
PLCXD2	PHLDB2	57821	290207
GOLIM4	SERPINI1	273446	290193
SERPINI1	GOLIM4	273446	290193
TRIM33	AMPD1	280300	290095
ARMH4	PSMA3	245108	290004
SCD5	TMEM150C	146369	289977
IRS2	COL4A1	396268	289461
RIPPLY2	MRAP2	180506	288990
C10orf90	ADAM12	412616	288485
OLIG3	IFNGR1	294714	288221
ANKEF1	SNAP25	232704	288207
ALCAM	CBLB	288552	288001
CBLB	ALCAM	288552	288001
IGF1R	PGPEP1L	319690	287934
SERPINB11	SERPINB13	60590	287914
LRRK2	SLC2A13	441719	287742
TRIB1	WASHC5	406098	287313
FAM126A	IL6	163487	287087
IL6	FAM126A	163487	287087
PTPN4	TMEM177	80755	286496
TMEM177	PTPN4	80755	286496
BRMS1L	INSM2	292174	285278
FOXB1	BNIP2	345088	285267
SBK1	CLN3	214865	285088
TEX35	ANGPTL1	336426	284843
GTF3C3	HECW2	573936	284660
BAZ2B	WDSUB1	83181	284640
WDSUB1	BAZ2B	83181	284640
GFI1	SNORD21	364246	284354
NDST4	UGT8	228993	284256
UGT8	NDST4	228993	284256
PCSK2	BFSP1	267798	284180
NAV1	CSRP1	139355	283441
CCDC148	UPP2	294371	283265
DNAH6	SUCLG1	92927	283078
SUCLG1	DNAH6	92927	283078
SLC26A7	OTUD6B	139298	282698
APTX	TMEM215	103061	282348
TMEM215	APTX	103061	282348
ZFP30	ZNF793	106810	282101
PTPRB	PTPRR	122203	281858
PTPRR	PTPRB	122203	281858
WNT4	HSPG2	295069	281724
SVEP1	TXNDC8	61772	281411
OR10P1	METTL7B	44818	280434
PTPN11	RPH3A	152029	280242
RPH3A	PTPN11	152029	280242
FAM122A	PIP5K1B	74825	279605
PIP5K1B	FAM122A	74825	279605
TMEM132C	SLC15A4	525791	279339
AKAP7	EPB41L2	296120	279264
EPB41L2	AKAP7	296120	279264
E2F3	MBOAT1	302195	278872
SYT13	TP53I11	354399	278688
FBXO7	SYN3	33144	278654
SYN3	FBXO7	33144	278654
ATRX	FGF16	57491	278566
FGF16	ATRX	57491	278566
MAB21L2	LRBA	317716	278333
N4BP1	LONP2	294426	278261
NUFIP1	GTF2F2	181261	278071
TRH	TMCC1	326896	277995
APOB	LDAH	317415	277796
CHD6	EMILIN3	42121	277686
VPS41	AMPH	339270	277673
ANXA3	BMP2K	224595	277443
MEF2A	LRRC28	314055	277221
KLHL32	NDUFAF4	35305	277065
NDUFAF4	KLHL32	35305	277065
ZDHHC15	UPRT	212039	276991
CD69	A2M	684822	276979
TTLL11	DAB2IP	254871	276947
C15orf61	MAP2K5	21572	276783
MAP2K5	C15orf61	21572	276783
HAAO	KCNG3	325072	276767
TICAM2	CDO1	226237	276764
NEK10	SLC4A7	262636	276283
SLC4A7	NEK10	262636	276283
S1PR1	DPH5	247242	275726
GABRA2	GABRG1	207779	275438
GABRG1	GABRA2	207779	275438
ELOVL6	ENPEP	319887	274602
ENPEP	ELOVL6	319887	274602
CLYBL	TM9SF2	160358	274349
DLGAP4	EPB41L1	214832	274197
ADAM22	DBF4	57927	274083
HERC2	OCA2	356165	274005
OCA2	HERC2	356165	274005
CLASP1	TFCP2L1	121189	273980
TFCP2L1	CLASP1	121189	273980
PRKCQ	PFKFB3	282209	273712
BMP6	SNRNP48	135901	273598
DNAH8	GLO1	39386	273551
GLO1	DNAH8	39386	273551
TNFRSF13B	PLD6	271179	273402
CNKSR2	KLHL34	281889	272947
SNX12	FOXO4	39519	272945
NPBWR1	OPRK1	286542	272925
OPRK1	NPBWR1	286542	272925
ADAMTSL1	SH3GL2	327497	272737
SH3GL2	ADAMTSL1	327497	272737
MSC	TRPA1	178357	272482
TRPA1	MSC	178357	272482
CES3	CIAO2B	29180	272380
GPR33	NUBPL	7081	272067
NUBPL	GPR33	7081	272067
RUNX3	SYF2	322765	272030
GRIK1	BACH1	342862	271414
CAMK1D	CDC123	153582	270720
MAGI3	PHTF1	306316	269483
NALCN	ITGBL1	398817	269412
CXCL13	CNOT6L	201634	269403
RORB	TRPM6	225160	269261
GNA14	VPS13A	245634	269234
FAM83F	TNRC6B	49863	268904
TNRC6B	FAM83F	49863	268904
AOAH	ANLN	123120	268885
ANTXR1	GKN1	38603	268754
MAGT1	ATP7A	84909	268744
SULT1B1	UGT2A1	132750	268654
UGT2A1	SULT1B1	132750	268654
ENOX2	RBMX2	220338	268542
RERG	PDE6H	134741	268233
STIM2	TBC1D19	281164	268076
EDIL3	HAPLN1	302749	267930
HAPLN1	EDIL3	302749	267930
LGSN	PTP4A1	245795	267806
PTP4A1	LGSN	245795	267806
FAM174A	ST8SIA4	271559	267736
ST8SIA4	FAM174A	271559	267736
ITGB8	MACC1	196047	267266
MACC1	ITGB8	196047	267266
MICAL3	BCL2L13	158794	266701
AMIGO2	SLC38A4	310946	266372
SLC38A4	AMIGO2	310946	266372
TBC1D5	PLCL2	354511	266191
MAN1A2	VTCN1	223862	266187
ZNF182	SLC38A5	483686	266006
RERE	SLC45A1	34283	265858
SLC45A1	RERE	34283	265858
PRKACB	TTLL7	213038	265471
TTLL7	PRKACB	213038	265471
CD226	RTTN	171873	265464
RTTN	CD226	171873	265464
TTC27	BIRC6	271004	265359
BARX1	PTPDC1	79167	265325
PTPDC1	BARX1	79167	265325
FOXD1	TMEM174	271634	265182
CUBN	RSU1	233355	265079
BICD1	FGD4	292723	264193
FGD4	BICD1	292723	264193
CEP43	UNC93A	271852	264083
UNC93A	CEP43	271852	264083
PIGN	RNF152	97188	264001
RNF152	PIGN	97188	264001
TNFRSF1B	VPS13D	63039	263872
VPS13D	TNFRSF1B	63039	263872
RNF150	TBC1D9	239025	263729
TBC1D9	RNF150	239025	263729
CCDC81	ME3	66372	263518
ME3	CCDC81	66372	263518
PROM1	CD38	184801	263485
AK5	PIGK	193030	263409
PIGK	AK5	193030	263409
FOXA2	CD93	498362	262808
ANKIB1	LRRD1	104331	262315
F13A1	NRN1	146085	262117
NRN1	F13A1	146085	262117
CWC27	SHISAL2B	78488	262098
SHISAL2B	CWC27	78488	262098
AMOTL1	C11orf97	193970	261917
ARHGAP5	NUBPL	586158	261742
CAP2	RBM24	112144	261742
RBM24	CAP2	112144	261742
DACT1	KIAA0586	206582	261269
ZMYND8	NCOA3	292673	260547
IRF2	PRIMPOL	261938	260490
DIPK2B	KDM6A	275185	260453
KDM6A	DIPK2B	275185	260453
NGF	TSPAN2	237893	260306
USP6NL	ECHDC3	288420	260130
ALDH1A1	ANXA1	251194	259839
ANXA1	ALDH1A1	251194	259839
SIPA1L3	ZFP30	293459	259622
SLC46A3	FLT1	399718	259442
SPOCK1	KLHL3	642202	257534
PRKCH	TMEM30B	89811	257355
TMEM30B	PRKCH	89811	257355
MEP1B	GAREM1	60192	257070
LMNTD1	KRAS	204061	256219
CAV1	MET	147202	256149
MET	CAV1	147202	256149
ZNF385B	SESTD1	340304	256119
AP000311.1	CRYZL1	4654	255753
CRYZL1	AP000311.1	4654	255753
KCTD1	TAF4B	228465	255570
CHST11	EID3	151556	255350
ESRRB	GPATCH2L	158796	255279
GPATCH2L	ESRRB	158796	255279
FAM183A	OR9H1P	204625016	255183
NBEAL1	CARF	102665	254881
KCNH5	RHOJ	504650	254634
ARHGAP36	IGSF1	215160	254564
IGSF1	ARHGAP36	215160	254564
VWA3B	CNGA3	259072	254528
PRKAG2	RHEB	90112	252739
CBLN4	MC3R	251375	252525
DOCK1	INSYN2A	230017	252513
INSYN2A	DOCK1	230017	252513
STRIP2	NRF1	177288	252438
ANGPTL2	GARNL3	136917	252405
GARNL3	ANGPTL2	136917	252405
ATG7	HRH1	135216	252324
HRH1	ATG7	135216	252324
CCKAR	TBC1D19	95041	252180
TBC1D19	CCKAR	95041	252180
PLD1	TMEM212	242945	252125
ABLIM1	AFAP1L2	136289	252016
KIAA1109	ADAD1	226635	251994
ODAM	AMTN	322073	251894
CSRNP3	GALNT3	277941	251419
AC116366.1	SLC22A5	41122	250995
SLC22A5	AC116366.1	41122	250995
GLIPR1	KCNC2	440676	250657
KCNC2	GLIPR1	440676	250657
NEURL1B	ERGIC1	192988	250361
FAM171A1	RPP38	114463	250207
SH3RF3	EDAR	234734	250108
MAP2	UNC80	347774	250106
AKR1D1	CREB3L2	127345	249626
CREB3L2	AKR1D1	127345	249626
ERBIN	NLN	204351	249307
DYSF	ZNF638	177161	248482
CDK6	FAM133B	44163	248252
MRPS28	HEY1	156346	248188
PAM	PPIP5K2	366168	248064
AKT3	SDCCAG8	232199	248023
ELOVL4	SH3BGRL2	283485	247934
SIPA1L2	MAP10	406927	247585
MAP3K5	MAP7	214765	247255
SORCS3	CFAP58	287457	247197
SLC5A7	SULT1C3	253448	246837
PHOX2B	TMEM33	191047	246817
TRIO	OTULINL	438450	246765
ETS2	PSMG1	369586	245971
SLC10A2	POGLUT2	259717	245890
TMEM168	GPR85	315954	245800
PROX1	SMYD2	297921	245090
CCDC141	SESTD1	271921	245025
SESTD1	CCDC141	271921	245025
RSU1	C1QL3	76877	245015
NSUN7	RBM47	326658	244891
IL1RAP	CLDN16	191510	244832
TENT5C	MAN1A2	238599	244514
GPR39	LYPD1	226481	244100
PGRMC2	ABHD18	303931	244068
SUSD1	UGCG	143969	244012
UGCG	SUSD1	143969	244012
FAAH2	NBDY	557465	243881
SNX4	ZNF148	220981	243856
EPB41L1	SCAND1	137887	243760
SCAND1	EPB41L1	137887	243760
NDUFA4	PHF14	41393	243720
PHF14	NDUFA4	41393	243720
PCBP3	SLC19A1	150122	243360
EXOC3L2	TRAPPC6A	49442	242997
MNAT1	SIX4	25203	242982
SIX4	MNAT1	25203	242982
PRR15	WIPF3	242651	242564
CPQ	SDC2	151429	242036
SDC2	CPQ	151429	242036
XPR1	KIAA1614	280875	241609
PHACTR3	EDN3	277066	241606
BICD2	ECM2	217809	241421
C8orf34	PREX2	378909	241398
PREX2	C8orf34	378909	241398
NEDD9	ELOVL2	202539	241141
GSDME	OSBPL3	98185	240824
OSBPL3	GSDME	98185	240824
ITM2B	RB1	71132	240804
RB1	ITM2B	71132	240804
KDR	SRD5A3	267732	240589
NEUROD6	ITPRID1	176606	240486
FZD5	PLEKHM3	58690	240334
PLEKHM3	FZD5	58690	240334
IGSF21	ACTL8	352465	240042
HEPH	VSIG4	140811	240004
VSIG4	HEPH	140811	240004
ARHGAP21	ENKUR	398370	239900
PIK3CB	ESYT3	218112	239629
CACNG3	RBBP6	281358	239491
RBBP6	CACNG3	281358	239491
COBLL1	GRB14	161207	239455
GRB14	COBLL1	161207	239455
HECTD4	NAA25	133499	239187
PAX5	ZCCHC7	287305	239159
ZCCHC7	PAX5	287305	239159
DENND1B	CRB1	236544	239141
SCN8A	SLC4A8	198949	239058
GREM2	RGS7	285941	238879
RGS7	GREM2	285941	238879
MED27	RAPGEF1	276158	238855
SMOC1	SLC10A1	78715	238566
ARL14EPL	COMMD10	52692	238323
COMMD10	ARL14EPL	52692	238323
GADD45G	SEMA4D	244225	238089
IPO11	DIMT1	56688	237493
ARHGAP15	KYNU	213705	237413
KYNU	ARHGAP15	213705	237413
EXOC4	SLC35B4	1036259	237146
ABCA1	OR13D1	86627	236972
OR13D1	ABCA1	86627	236972
PHKA1	AL133500.1	277123	236877
MPP7	ARMC4	275807	236701
TMPRSS11E	TMPRSS11F	394265	236671
JMJD1C	NRBF2	33974	236548
NRBF2	JMJD1C	33974	236548
EPHB3	CHRD	181712	236536
TMEM132E	CCL8	260052	236367
FNDC1	TAGAP	134932	235888
CDC42SE2	LYRM7	74549	235788
STARD4	CAMK4	272380	235554
PLCH1	STRIT1	85353	235427
STRIT1	PLCH1	85353	235427
MMRN1	SNCA	179187	235423
SNCA	MMRN1	179187	235423
PBX3	MAPKAP1	309952	235363
RNF144B	KDM1B	232021	235266
LMO3	MGST1	201230	235063
HTR1B	MEI4	189350	234973
MEI4	HTR1B	189350	234973
MYO9A	NR2E3	29653	234943
NR2E3	MYO9A	29653	234943
PTX3	VEPH1	177108	234784
HECW2	STK17B	55516	234743
STK17B	HECW2	55516	234743
SERPINI2	ZBBX	201946	234516
ZBBX	SERPINI2	201946	234516
ASPH	CLVS1	443398	234404
NSMCE4A	TACC2	32072	234378
TACC2	NSMCE4A	32072	234378
BCL11A	PAPOLG	305733	234319
DLK1	BEGAIN	188558	233596
ADAMTS12	TARS1	82839	233355
TARS1	ADAMTS12	82839	233355
KCNJ6	DYRK1A	241800	233303
PAX3	SGPP2	224656	232905
SNTN	THOC7	181195	232514
ZNF32	RASGEF1A	449325	232512
DDR2	UHMK1	134122	232431
DYNC1I1	PDK4	189007	232427
ACVR1C	CYTIP	112148	232075
PCNX1	MAP3K9	184879	232043
TANC2	MARCHF10	308242	232009
BTG3	C21orf91	195321	231921
PPP2R3A	PCCB	284612	231875
NTPCR	PCNX2	32830	231742
PCNX2	NTPCR	32830	231742
TRHR	ENY2	247739	231374
KL	STARD13	86714	231347
STARD13	KL	86714	231347
ATP11C	MCF2	144576	231202
KIRREL1	CD5L	162362	230869
ADAMTS15	ST14	289192	230698
FREM2	STOML3	278848	230473
SPTLC3	ISM1	212302	230403
COL9A1	FAM135A	196901	230372
PPP1R9A	SGCE	382998	230334
HMG20A	LINGO1	192615	230078
LINGO1	HMG20A	192615	230078
TMEM35A	DRP2	140890	229915
ITGA4	NEUROD1	215886	229567
NEUROD1	ITGA4	215886	229567
SEMA3C	GNAT3	283903	229465
EFEMP1	PNPT1	231906	229302
CMAS	ST8SIA1	17555	229282
ST8SIA1	CMAS	17555	229282
ELAVL4	DMRTA2	393521	229212
OR6C1	OR6C3	15700	229127
OR6C3	OR6C1	15700	229127
GSE1	CIBAR2	71167	228981
TANGO6	CDH1	106239	228896
BFSP2	TOPBP1	198119	228572
SCN2A	SCN3A	107467	228336
SCN3A	SCN2A	107467	228336
OPN5	PTCHD4	74691	228308
PTCHD4	OPN5	74691	228308
GPC3	GPC4	235642	228286
GPC4	GPC3	235642	228286
GBP6	LRRC8B	160770	228194
IGF1	PMCH	199415	228193
HS6ST3	UGGT2	288527	228166
ZFYVE9	BTF3L4	85890	227356
MBNL2	OXGR1	235715	227239
OXGR1	MBNL2	235715	227239
RAD18	OXTR	25021	227078
IL15	INPP4B	386577	226865
INPP4B	IL15	386577	226865
APIP	EHF	232001	226716
ADAMTS20	IRAK4	405078	226606
ATP8A1	SHISA3	10885	226479
SHISA3	ATP8A1	10885	226479
LRRC4	LEP	214207	226203
NPNT	TBCK	146824	226006
TBCK	NPNT	146824	226006
GNS	TBK1	261355	225803
TRPM6	C9orf40	224088	225198
GPR101	RBMX	175925	225091
RBMX	GPR101	175925	225091
EPC2	KIF5C	230787	225054
KLF13	OTUD7A	148563	224949
OTUD7A	KLF13	148563	224949
ZNF641	CCDC184	153536	224739
KLHL29	ATAD2B	363485	224588
SLC17A6	FANCF	284152	224084
CCSER2	LRIT1	97066	223929
SLC22A3	SLC22A2	177317	223876
IL13RA1	DOCK11	231318	223735
PARVA	MICAL2	283555	223577
KPNA4	ARL14	182153	223371
SAMD4A	CGRRF1	56305	223361
NUCB2	PIK3C2A	130423	223311
ALMS1	EGR4	94829	223109
FAM120C	WNK3	124499	222851
WNK3	FAM120C	124499	222851
TBXAS1	HIPK2	215481	222841
PSMG1	GET1	202929	222840
FAM160A1	PRSS48	132005	222726
PRSS48	FAM160A1	132005	222726
FAM91A1	FER1L6	83548	222678
FER1L6	FAM91A1	83548	222678
SDHAF4	SMAP1	100859	222584
SMAP1	SDHAF4	100859	222584
TMEM14A	EFHC1	308990	222329
ERG	KCNJ15	224478	222325
KCNJ15	ERG	224478	222325
KIF13A	NUP153	144148	222316
HMGN3	PHIP	266826	222292
ANKDD1A	SPG21	51120	220799
SCG2	AP1S3	154746	220567
LONRF3	IL13RA1	247481	220513
CEP170	SDCCAG8	131606	220404
SDCCAG8	CEP170	131606	220404
ANKRD6	RRAGD	68536	220249
RRAGD	ANKRD6	68536	220249
NBEA	MAB21L1	531519	220111
TFEC	TES	275358	220081
TTC39B	SNAPC3	259082	219978
AAK1	GFPT1	138217	219859
GFPT1	AAK1	138217	219859
ATP12A	RNF17	83761	219805
RNF17	ATP12A	83761	219805
SV2C	IQGAP2	319902	219700
AHCYL2	SMO	36390	219684
SMO	AHCYL2	36390	219684
DMXL1	DTWD2	201698	219451
DTWD2	DMXL1	201698	219451
MPC1	RPS6KA2	44445	219232
RPS6KA2	MPC1	44445	219232
BPTF	NOL11	107572	219065
NOL11	BPTF	107572	219065
DGKG	ETV5	59354	219052
ETV5	DGKG	59354	219052
ADGRG6	VTA1	154692	218985
MN1	TTC28	229737	218925
TTC28	MN1	229737	218925
CR2	C4BPA	349997	218739
SERTM1	RFXAP	145202	218630
ARHGEF3	TASOR	107285	218558
TNS3	HUS1	688134	218381
HS3ST2	USP31	247244	218333
PDLIM5	HPGDS	153322	218256
ADAMTS16	ICE1	280334	218124
ICE1	ADAMTS16	280334	218124
CCDC3	OPTN	202824	218020
PRKAA2	C8A	209483	217615
SOD3	LGI2	208935	217599
ALX1	LRRIQ1	243906	217573
BTC	PARM1	188336	217537
PARM1	BTC	188336	217537
ATG5	PRDM1	51960	217441
PRDM1	ATG5	51960	217441
CXCL14	SLC25A48	8523	217438
SLC25A48	CXCL14	8523	217438
LEMD3	MSRB3	109060	217312
MSRB3	LEMD3	109060	217312
NELL2	DBX2	506397	217147
PDS5A	N4BP2	233987	217089
PIBF1	DIS3	29964	217074
RBM20	SMC3	76641	217045
CDH6	DROSHA	206808	216972
ZNF831	ATP5F1E	97906	216811
NECTIN1	THY1	207932	216726
KREMEN1	EMID1	132861	216718
DLGAP2	TDRP	247825	216679
PPP1R12B	UBE2T	17042	216352
UBE2T	PPP1R12B	17042	216352
SNX2	SNX24	68360	216333
SNX24	SNX2	68360	216333
SMIM32	TRPC7	21277	216118
TRPC7	SMIM32	21277	216118
BHLHE22	CYP7B1	7398	215581
CYP7B1	BHLHE22	7398	215581
SLC36A4	DEUP1	185797	215525
IGF2R	MAS1	78094	215450
MAS1	IGF2R	78094	215450
ELK3	LTA4H	193622	215438
CMIP	GAN	129864	215150
VWC2L	BARD1	314592	215124
ASXL3	NOL4	272881	215110
NOL4	ASXL3	272881	215110
GRIA1	FAM114A2	500533	215086
KCNN3	ADAR	115760	214982
LPAR1	MUSK	204484	214670
MUSK	LPAR1	204484	214670
CDCA7	MAP3K20	279385	214330
MAP3K20	CDCA7	279385	214330
FJX1	TRIM44	44315	214185
TRIM44	FJX1	44315	214185
TRABD2B	SLC5A9	462157	214170
TM9SF2	GPR183	151772	214160
FAM124A	INTS6	131743	214105
INTS6	FAM124A	131743	214105
COLEC12	CETN1	263643	214037
ADRA1A	DPYSL2	234119	214036
NR5A1	NR6A1	36039	213996
NR6A1	NR5A1	36039	213996
DNAJC1	MLLT10	231902	213823
TCF7L1	KCMF1	162299	213756
P3H2	TP63	325339	213682
TP63	P3H2	325339	213682
ARAP2	DTHD1	333395	213608
DTHD1	ARAP2	333395	213608
ADRA2A	RBM20	432693	213422
PPFIA2	ACSS3	321561	213274
COL5A1	RXRA	324705	213253
RNF32	NOM1	309431	213058
YWHAZ	ZNF706	261355	212891
ZNF706	YWHAZ	261355	212891
KCNK1	MAP3K21	286382	212766
MAP3K21	KCNK1	286382	212766
BPGM	CALD1	97441	212764
CALD1	BPGM	97441	212764
LRRC30	LAMA1	289383	212727
SYT1	PAWR	710986	212349
ANKRD55	IL6ST	164585	212337
PAQR9	PCOLCE2	133242	212030
PCOLCE2	PAQR9	133242	212030
SOX14	CLDN18	234420	211565
KCNS2	NIPAL2	237132	211511
FAM78B	UCK2	229812	211135
LYPD6	MMADHC	239652	211099
MMADHC	LYPD6	239652	211099
MME	STRIT1	266103	211018
EPHB1	KY	2122	210986
KY	EPHB1	2122	210986
ARSB	DMGDH	220355	210863
AHCY	ITCH	82973	210861
ITCH	AHCY	82973	210861
NEK1	CLCN3	219824	210816
NTN4	USP44	141247	210813
USP44	NTN4	141247	210813
HECTD2	PPP1R3C	219162	210679
KIAA1671	SGSM1	146561	210660
SGSM1	KIAA1671	146561	210660
RGS18	RGS21	158530	210597
RGS21	RGS18	158530	210597
GPHB5	PPP2R5E	58529	210424
PPP2R5E	GPHB5	58529	210424
LYST	GNG4	113356	210370
DBX1	HTATIP2	207530	209364
HTATIP2	DBX1	207530	209364
OLFM4	PCDH8	185924	209144
SORCS2	GRPEL1	133643	208983
ETS1	FLI1	227774	208942
BMS1	RET	294269	208747
MTHFD1L	PLEKHG1	265796	208733
TNC	TNFSF8	126232	208611
PAN3	FLT3	135232	208542
LRRIQ1	SLC6A15	176823	208510
SLC6A15	LRRIQ1	176823	208510
NDST3	PRSS12	246420	208505
PRSS12	NDST3	246420	208505
GMNC	IL1RAP	338686	208367
MBIP	NKX2-1	217828	208274
ADTRP	TMEM170B	174305	208026
TMEM170B	ADTRP	174305	208026
FAM185A	FBXL13	64259	207765
FBXL13	FAM185A	64259	207765
FGFR1	PLPP5	137085	207751
XPO4	EEF1AKMT1	48598	207559
TMEM131L	TLR2	217724	207028
ATXN10	FBLN1	169560	206782
OR1R1P	ASPA	86444	206729
SPRY4	NDFIP1	201648	206422
TAMM41	ATG7	518133	206209
LARS2	TMEM158	164095	206024
AVPR1A	PPM1H	498765	205800
NUDT15	ITM2B	194886	205756
UNC79	BTBD7	95669	205589
RELL1	PGM2	235860	205403
AADACL2	SUCNR1	139727	205308
SUCNR1	AADACL2	139727	205308
ST3GAL1	NDRG1	217673	205252
AGXT2	PRLR	50655	204548
PRLR	AGXT2	50655	204548
ADCY9	SRL	235987	204468
MYRFL	RAB3IP	86367	203956
RAB3IP	MYRFL	86367	203956
EML5	ZC3H14	49461	203869
ZC3H14	EML5	49461	203869
GABRA1	GABRG2	152994	203611
GABRG2	GABRA1	152994	203611
TMEM268	TNFSF15	173446	203535
ADAMTS9	PRICKLE2	423418	203424
CD28	CTLA4	161296	203356
LAMC1	SHCBP1L	123555	203060
C5orf15	PPP2CA	238822	202825
MEGF11	RAB11A	169025	202782
PACS1	SF3B2	19543	202774
CPS1	LANCL1	46433	202754
LANCL1	CPS1	46433	202754
OTC	SRPX	203250	202593
GATA3	TAF3	226873	202554
CEP120	CSNK1G3	167209	202544
CSNK1G3	CEP120	167209	202544
MLLT10	SKIDA1	11171	202427
SKIDA1	MLLT10	11171	202427
ADAMTS18	MON1B	56978	202184
MON1B	ADAMTS18	56978	202184
SLC38A11	SCN3A	191340	201937
CORO2B	ITGA11	282461	201759
SPATA48	IKZF1	208185	201347
FAM181B	PRCP	92996	201241
MIPEP	TNFRSF19	159819	200932
TNFRSF19	MIPEP	159819	200932
COL13A1	FAM241B	171633	200881
FAM241B	COL13A1	171633	200881
IGLV3-9	RSPH14	240405	200658
FAM76B	MAML2	207645	200426
MAML2	FAM76B	207645	200426
CACNA2D1	HGF	247434	200422
HGF	CACNA2D1	247434	200422
RCAN2	ENPP5	61551	200275
ATG4C	ANGPTL3	186612	200235
SERP2	TSC22D1	58478	200213
TSC22D1	SERP2	58478	200213
JAKMIP2	DPYSL3	194630	200178
TOPBP1	SRPRB	185848	200141
CRISPLD1	PI15	159971	199903
PI15	CRISPLD1	159971	199903
SCN7A	SCN9A	208388	199895
SCN9A	SCN7A	208388	199895
ACAA2	LIPG	221465	199811
NTN1	PIK3R6	218788	199686
SCN11A	SCN10A	148962	199594
VSTM2L	RPRD1B	130614	199548
ZNF800	GCC1	233838	199410
CBY2	SIAH3	74922	199377
SIAH3	CBY2	74922	199377
CHST8	PEPD	235003	199360
GABRA3	GABRE	213110	199096
GABRE	GABRA3	213110	199096
CNTF	GLYAT	17761	198873
GLYAT	CNTF	17761	198873
ARHGAP26	FGF1	178199	198793
FGF1	ARHGAP26	178199	198793
ESR2	MTHFD1	303799	198618
OTUD1	PTF1A	246763	198468
GPR139	GPRC5B	171548	198402
MSN	LAS1L	149828	198362
ERAP1	LNPEP	174584	198351
PAWR	PPP1R12A	198584	198308
PPP1R12A	PAWR	198584	198308
PIK3CG	PRKAR2B	179427	198183
B3GALT5	LCA5L	150714	198103
EFL1	MEX3B	88455	197894
MEX3B	EFL1	88455	197894
PRSS22	FLYWCH2	30483	197739
ATL2	CYP1B1	226981	197725
CYP1B1	ATL2	226981	197725
CRYBA1	TAOK1	143504	197663
TAOK1	CRYBA1	143504	197663
SI	SLITRK3	207822	197389
SLITRK3	SI	207822	197389
FRMPD3	TSC22D3	190771	197359
NCOA1	PTRHD1	297814	197073
OGDHL	PARG	83638	197033
PARG	OGDHL	83638	197033
ECI2	FAM50B	266320	197003
NARS2	TENM4	216861	196995
TENM4	NARS2	216861	196995
IL1R1	IL1R2	72584	196938
IL1R2	IL1R1	72584	196938
MAN1A1	FAM184A	217442	196458
CDK8	RNF6	121989	196448
MS4A6A	MS4A2	83753	196440
DYRK1A	VPS26C	142153	196416
VPS26C	DYRK1A	142153	196416
TSPAN9	TEAD4	118025	196067
LARGE2	PHF21A	7698	195885
PHF21A	LARGE2	7698	195885
UNC5C	BMPR1B	404549	195819
AMBRA1	CHRM4	11316	195814
CHRM4	AMBRA1	11316	195814
RNF220	ERI3	184124	195743
TMCC3	CEP83	260673	195729
ARRDC1	EHMT1	13307	195576
EHMT1	ARRDC1	13307	195576
NUDT7	VAT1L	66072	195535
VAT1L	NUDT7	66072	195535
ASAH1	FGL1	191612	195429
FGL1	ASAH1	191612	195429
TXNDC16	PTGER2	116291	195324
LRRC38	PRDM2	225225	195256
PRDM2	LRRC38	225225	195256
CNGB3	CPNE3	39542	195214
CPNE3	CNGB3	39542	195214
ST6GAL1	ADIPOQ	87621	195136
ANKRD17	COX18	21014	195012
COX18	ANKRD17	21014	195012
FANK1	DHX32	60227	194871
ACTL8	ARHGEF10L	215635	194683
ATRN	GFRA4	188230	194671
CRACDL	MGAT4A	174740	194620
ATP6V1H	TCEA1	251009	194132
ATP11B	MCCC1	221715	194077
INSYN2B	DOCK2	224035	193799
FNDC3B	TMEM212	196229	193789
TMEM212	FNDC3B	196229	193789
KCTD8	YIPF7	448162	193777
DCDC2	NRSN1	45569	193687
NRSN1	DCDC2	45569	193687
CABIN1	MIF	116809	193549
MGMT	EBF3	368043	193309
BCL11B	CCNK	311882	193303
RALYL	LRRCC1	924428	193287
MINDY2	RNF111	93983	193254
[truncated: 11,565 more rows]

## Sheet: TSG gene density
Number of TSGs and POGs per 5mb of human CHr3
chr	bin	POGs	TSGs
chr3	0	0	2
chr3	5000000	2	1
chr3	10000000	3	2
chr3	15000000	3	1
chr3	20000000	1	1
chr3	25000000	2	2
chr3	30000000	0	2
chr3	35000000	2	3
chr3	40000000	1	3
chr3	45000000	6	9
chr3	50000000	3	14
chr3	55000000	1	2
chr3	60000000	0	2
chr3	65000000	0	3
chr3	70000000	0	0
chr3	75000000	0	1
chr3	80000000	0	0
chr3	85000000	1	1
chr3	90000000	0	1
chr3	95000000	1	0
chr3	100000000	4	0
chr3	105000000	3	0
chr3	110000000	2	2
chr3	115000000	1	2
chr3	120000000	2	6
chr3	125000000	2	0
chr3	130000000	1	1
chr3	135000000	3	5
chr3	140000000	2	3
chr3	145000000	3	3
chr3	150000000	3	1
chr3	155000000	3	1
chr3	160000000	1	0
chr3	165000000	5	2
chr3	170000000	4	1
chr3	175000000	3	0
chr3	180000000	5	0
chr3	185000000	2	3
chr3	190000000	0	1

## Sheet: DNase accessibility
Mouse chr9																													human chr3
bin	brain.bedgraph	cerebellum.bedgraph	embryo.bedgraph	embryonic_facial_prominence.bedgraph	fat_pad.bedgraph	forebrain.bedgraph	forelimb_bud.bedgraph	gonadal_fat_pad.bedgraph	heart.bedgraph	hindbrain.bedgraph	hindlimb_bud.bedgraph	intestine.bedgraph	kidney.bedgraph	large_intestine.bedgraph	limb.bedgraph	liver.bedgraph	lung.bedgraph	mesoderm.bedgraph	midbrain.bedgraph	neural_tube.bedgraph	retina.bedgraph	skeletal_muscle_tissue.bedgraph	spleen.bedgraph	stomach.bedgraph	telencephalon.bedgraph	thymus.bedgraph	yolk_sac.bedgraph		bin	adrenal_gland.bedgraph	ascending_aorta.bedgraph	body_of_pancreas.bedgraph	breast_epithelium.bedgraph	caudate_nucleus.bedgraph	cerebellar_cortex.bedgraph	coronary_artery.bedgraph	esophagus_muscularis_mucosa.bedgraph	esophagus_squamous_epithelium.bedgraph	frontal_cortex.bedgraph	gastrocnemius_medialis.bedgraph	globus_pallidus.bedgraph	heart.bedgraph	heart_left_ventricle.bedgraph	inferior_parietal_cortex.bedgraph	lower_leg_skin.bedgraph	medulla_oblongata.bedgraph	midbrain.bedgraph	middle_frontal_gyrus.bedgraph	occipital_lobe.bedgraph
2000000	0.0580068	0.191958	0.0860388	0.236255	0.309214	0.124589	0.300969	0.278337	0.055396	0.141246	0.254695	0.0939215	0.0557242	0.181807	0.0813077	0.244709	0.105565	0.15241	0.178596	0.111955	0.276596	0.0684524	0.331437	0.0956972	0.176755	0.128398	0.124052		1000000	0.0428038	0.0498279	0.0306603	0.0404656	0.0396755	0.0576368	0.0440885	0.0545075	0.0545292	0.0358797	0.0307247	0.0383625	0.0422872	0.043383	0.059718	0.0460163	0.0494546	0.0554491	0.0748349	0.0581258
4000000	0.0442291	0.157995	0.0383663	0.0590158	0.0918628	0.048195	0.10585	0.086157	0.0342669	0.0438142	0.0832081	0.0435498	0.0478714	0.0893166	0.039957	0.0686123	0.0325077	0.0487262	0.0878713	0.0395552	0.100511	0.0451489	0.125135	0.0427248	0.120536	0.0459425	0.0452503		2000000	0.0552426	0.0459469	0.0293406	0.0379575	0.0373518	0.0386055	0.0413406	0.0510722	0.0503927	0.0306734	0.0279876	0.0347808	0.0391164	0.0401199	0.0467218	0.0421197	0.0458613	0.0500417	0.0651168	0.0491065
6000000	0.0446237	0.094377	0.0514546	0.0700973	0.138248	0.0491502	0.123295	0.142041	0.0548086	0.0572673	0.100185	0.0627328	0.0585883	0.0949015	0.0562769	0.0848861	0.051754	0.0621236	0.0859126	0.0492005	0.100142	0.0614989	0.186643	0.0592169	0.0937085	0.0587633	0.0617477		3000000	0.0443073	0.0520519	0.0357457	0.0398368	0.0385536	0.0532615	0.0455136	0.0535674	0.0550073	0.0423568	0.0314186	0.0321204	0.0482959	0.0452665	0.0595428	0.0458808	0.0453606	0.0482832	0.0717451	0.0623241
8000000	0.045715	0.101812	0.0482243	0.0690321	0.121096	0.0524698	0.0986988	0.131987	0.0408319	0.054527	0.082127	0.0581184	0.0553241	0.0800407	0.0514191	0.0512078	0.0483363	0.055989	0.0827779	0.0477828	0.0762431	0.0476482	0.059067	0.0515826	0.107442	0.0462613	0.0573358		4000000	0.0482596	0.0591595	0.0435936	0.0501312	0.0471958	0.0314944	0.0554933	0.0622427	0.0632901	0.0479436	0.0429331	0.0394901	0.0548416	0.0516038	0.0532026	0.0536955	0.0476572	0.0479362	0.0651829	0.0518438
10000000	0.0394841	0.0831833	0.0325192	0.0560312	0.0693229	0.0424274	0.0615584	0.0600377	0.0247367	0.0379429	0.0621415	0.0326061	0.0436145	0.0515902	0.0361162	0.0450923	0.029536	0.036658	0.0703309	0.0348204	0.0497271	0.0350322	0.053275	0.030634	0.0896812	0.0481796	0.0363246		5000000	0.101647	0.104003	0.115984	0.0929193	0.0551368	0.0477714	0.0762303	0.0721375	0.0816998	0.0754556	0.0957493	0.0617972	0.0883001	0.0834085	0.0782351	0.0839574	0.0618532	0.061887	0.0844929	0.0792904
12000000	0.0659404	0.154314	0.0629074	0.0784968	0.130553	0.0690372	0.143476	0.141897	0.0556578	0.0638058	0.118264	0.0688883	0.0665518	0.0850006	0.0608547	0.0864647	0.0632218	0.0809749	0.113722	0.0620499	0.125918	0.0640577	0.190503	0.0610395	0.12554	0.0653813	0.058104		6000000	0.058249	0.0769823	0.0569777	0.060528	0.0402658	0.0290604	0.0645281	0.0691511	0.0726401	0.0595335	0.0622745	0.0439878	0.0693646	0.0645242	0.0527768	0.0687859	0.0498899	0.0457084	0.0641597	0.0552547
14000000	0.0797865	0.128866	0.0811965	0.0887357	0.200313	0.0820067	0.163393	0.216179	0.0692881	0.0829978	0.138053	0.0971802	0.0823075	0.151402	0.0857684	0.100045	0.0794615	0.094922	0.122346	0.0753123	0.152136	0.0849265	0.196764	0.095127	0.140297	0.0869329	0.0853658		7000000	0.0430736	0.0478005	0.0374933	0.039049	0.0368182	0.0231176	0.0443021	0.0533234	0.0528658	0.0357503	0.0293731	0.0288835	0.0429287	0.0423964	0.0443912	0.044539	0.042599	0.0372084	0.0622393	0.0515537
16000000	0.0532361	0.0939837	0.0465894	0.0621692	0.0772738	0.0543924	0.077085	0.0684977	0.029429	0.0506801	0.0755863	0.0425	0.0571058	0.0654908	0.0433152	0.0491701	0.0339555	0.0602988	0.0872386	0.0504517	0.0702514	0.0382409	0.0506372	0.0352086	0.123593	0.042062	0.040763		8000000	0.0487244	0.0501609	0.033521	0.0424354	0.0424865	0.023744	0.049719	0.0573773	0.0563568	0.0299555	0.0324928	0.0387783	0.0423803	0.0488191	0.0583918	0.0488231	0.0494073	0.0500186	0.0694638	0.0615226
18000000	0.0328595	0.0953113	0.0309244	0.051971	0.0743282	0.0379624	0.0873851	0.0671789	0.0314824	0.0380457	0.0729297	0.0367062	0.0387204	0.0711066	0.0358235	0.0577729	0.0301228	0.0422958	0.0792751	0.0331011	0.0890171	0.0426011	0.12578	0.0378057	0.0907192	0.0450214	0.0405659		9000000	0.059584	0.0969829	0.0621367	0.0768044	0.0401976	0.0345259	0.077717	0.0809727	0.084439	0.0663895	0.0847928	0.0597711	0.089083	0.0788767	0.0554413	0.0784812	0.058379	0.0607725	0.0661746	0.0555145
20000000	0.16815	0.331666	0.164613	0.14039	0.224884	0.177687	0.390268	0.215561	0.176213	0.150322	0.288335	0.172987	0.114504	0.23809	0.154266	0.269687	0.15387	0.194231	0.237512	0.157267	0.379254	0.184737	0.545427	0.182098	0.272729	0.152616	0.158656		10000000	0.105548	0.121248	0.125815	0.112413	0.0555762	0.098752	0.0884757	0.0875042	0.100748	0.132846	0.121188	0.116002	0.133208	0.0989997	0.0807893	0.112414	0.0712914	0.0788933	0.0922019	0.0847126
22000000	0.10318	0.221896	0.08988	0.0956571	0.146972	0.0979812	0.195735	0.138658	0.0794185	0.087377	0.154729	0.0993677	0.0782882	0.13245	0.0866166	0.134339	0.0954742	0.105092	0.143236	0.0860821	0.175954	0.0892531	0.24797	0.0918379	0.170513	0.0841136	0.0829399		11000000	0.0695748	0.123492	0.075244	0.0963578	0.0548419	0.0782337	0.100887	0.0984623	0.110976	0.115831	0.123974	0.0852808	0.110724	0.102566	0.0730049	0.108777	0.0620724	0.0652824	0.0851544	0.0848848
24000000	0.0621318	0.123639	0.062967	0.0831037	0.120313	0.0750348	0.148833	0.114047	0.0769677	0.0671635	0.121078	0.0693947	0.0597326	0.0970412	0.0624541	0.108359	0.0602903	0.0818795	0.100832	0.0627817	0.122408	0.0768102	0.14574	0.0672937	0.160283	0.0674282	0.0752966		12000000	0.0782366	0.114199	0.0757788	0.0842148	0.0491862	0.0529889	0.0841514	0.084085	0.0939208	0.0994716	0.0852339	0.0871905	0.107095	0.0845146	0.0759284	0.0960269	0.0641975	0.0705831	0.0873228	0.0770238
26000000	0.0801441	0.158288	0.0586892	0.0673849	0.113226	0.0926872	0.12256	0.114128	0.048105	0.0690743	0.0986969	0.0619275	0.0527009	0.0715426	0.0599766	0.062977	0.0513859	0.0716467	0.114818	0.0623874	0.127089	0.0624027	0.0821983	0.0609026	0.189791	0.0512938	0.0512783		13000000	0.0859934	0.129663	0.0965094	0.0910241	0.0463231	0.0688802	0.0879189	0.0839443	0.0974355	0.119236	0.118873	0.0771187	0.13966	0.0925117	0.0679285	0.103436	0.0596977	0.0631044	0.0776723	0.0685716
28000000	0.0798911	0.319027	0.0586077	0.0691048	0.0887362	0.087639	0.102079	0.0879986	0.035844	0.0616671	0.104118	0.061303	0.0565451	0.058313	0.0618181	0.0492371	0.0515004	0.0679788	0.110807	0.0561722	0.103293	0.0444872	0.0527297	0.0483744	0.170312	0.0474272	0.0465846		14000000	0.0691356	0.153346	0.098384	0.116517	0.0484451	0.0595371	0.12144	0.114425	0.129214	0.158989	0.128233	0.0884833	0.144798	0.123478	0.0654398	0.140166	0.0610391	0.0568263	0.0807951	0.0685834
30000000	0.0742479	0.194221	0.0800195	0.0897208	0.190266	0.0896386	0.167725	0.20005	0.077671	0.0805777	0.139633	0.0983309	0.0774414	0.179658	0.0848865	0.0940753	0.0800368	0.0917689	0.123129	0.0728703	0.151492	0.0839814	0.124717	0.0973323	0.145991	0.0665479	0.0822542		15000000	0.0895379	0.136386	0.0963369	0.11753	0.0458031	0.0553622	0.105774	0.102247	0.11907	0.11607	0.176242	0.0833025	0.135523	0.111683	0.0591059	0.129616	0.0567372	0.0545074	0.0712188	0.0566775
32000000	0.0541548	0.104422	0.0779347	0.0900316	0.124663	0.0647403	0.17141	0.134186	0.0790965	0.0699384	0.154829	0.0822597	0.0855136	0.0981547	0.082561	0.0701236	0.0762072	0.0884494	0.0946754	0.0648933	0.0861068	0.0701854	0.274536	0.0632691	0.11955	0.0970437	0.0652955		16000000	0.106127	0.101092	0.0887509	0.0753878	0.053946	0.0818022	0.0758578	0.0731204	0.0818682	0.075147	0.111944	0.0937784	0.091015	0.0771624	0.0791165	0.084186	0.0643659	0.0865236	0.0867072	0.0722362
34000000	0.12355	0.350641	0.128482	0.191895	0.359052	0.143138	0.306534	0.285402	0.0872529	0.131147	0.259661	0.122888	0.074213	0.212128	0.115572	0.247161	0.121154	0.1654	0.198172	0.124826	0.256244	0.100753	0.325079	0.113425	0.20118	0.14234	0.120202		17000000	0.0753929	0.0923853	0.0634185	0.0658208	0.0491856	0.0647595	0.0764972	0.0767515	0.079787	0.065219	0.0909171	0.0726548	0.08779	0.0834759	0.0792521	0.0840872	0.0623088	0.0675569	0.0854684	0.0777084
36000000	0.0993657	0.187094	0.0918268	0.0962089	0.139714	0.111121	0.194286	0.147417	0.0678713	0.0982772	0.167264	0.0936236	0.0733515	0.113906	0.086781	0.097719	0.0775156	0.109451	0.149035	0.0914441	0.163589	0.0898984	0.192687	0.0799042	0.233782	0.0731929	0.0755459		18000000	0.062889	0.0752241	0.049585	0.0493789	0.0448443	0.0497678	0.0569365	0.0602711	0.0645958	0.0485214	0.0600049	0.0591655	0.0599907	0.0590557	0.0665504	0.0559518	0.0550269	0.069003	0.0804164	0.063512
38000000	0.0229693	0.0489344	0.026982	0.0519214	0.0610266	0.0292398	0.046451	0.0516331	0.0228301	0.0354638	0.0453731	0.0324359	0.0366489	0.0554515	0.0313646	0.0461612	0.0249917	0.0313905	0.0621339	0.0295528	0.0441378	0.0332198	0.0472874	0.0333301	0.0561455	0.0391516	0.0356638		19000000	0.0498998	0.0553578	0.0477266	0.0421093	0.0417579	0.0302142	0.050364	0.0571427	0.0543639	0.0359723	0.0377904	0.0398177	0.0457719	0.0479125	0.0635123	0.0496049	0.0496806	0.0516871	0.0777391	0.0649407
40000000	0.16377	0.279587	0.117033	0.127239	0.148934	0.163246	0.232474	0.163533	0.0993739	0.113792	0.187265	0.112242	0.10078	0.124363	0.110349	0.0923833	0.0974883	0.124988	0.198424	0.117917	0.167892	0.105362	0.189183	0.0895877	0.223248	0.074767	0.100316		20000000	0.0506393	0.0603059	0.0455179	0.0468997	0.0404286	0.0325955	0.0484624	0.0545761	0.056731	0.0408535	0.0383509	0.0647918	0.0488463	0.0476234	0.0544073	0.0516297	0.0511857	0.063257	0.0674509	0.0536617
42000000	0.0976009	0.188371	0.0971627	0.0916753	0.208811	0.104811	0.157591	0.219627	0.0773671	0.100522	0.135235	0.111387	0.0883649	0.141532	0.100848	0.0941761	0.0822567	0.104585	0.132548	0.0943507	0.139242	0.092607	0.131626	0.110264	0.167105	0.075886	0.0875547		21000000	0.054183	0.0653197	0.0552604	0.0471465	0.0428621	0.0417178	0.0498286	0.0531522	0.0579187	0.0442954	0.0482784	0.0641103	0.0587326	0.0508953	0.0595211	0.0537857	0.0530702	0.0591625	0.071867	0.0553074
44000000	0.157774	0.331656	0.132232	0.122343	0.234551	0.164042	0.27475	0.235605	0.148997	0.134104	0.211666	0.148137	0.11281	0.23192	0.129229	0.189332	0.121872	0.14505	0.204724	0.131123	0.30606	0.176765	0.423508	0.165668	0.240066	0.157702	0.128181		22000000	0.0463843	0.0554819	0.0284842	0.0389594	0.0393441	0.0476414	0.0426695	0.0504729	0.0507961	0.0326057	0.0299746	0.0312577	0.049275	0.0439719	0.0554528	0.0439977	0.0436537	0.0435385	0.0695781	0.0550555
46000000	0.103067	0.192423	0.0889944	0.0909829	0.144076	0.107479	0.151186	0.153599	0.0579573	0.0906956	0.133665	0.0922396	0.0794798	0.0917254	0.0922907	0.0743178	0.0771334	0.0963703	0.131883	0.0826284	0.146526	0.0697963	0.104169	0.0845707	0.160619	0.0642049	0.0816488		23000000	0.0465896	0.0507328	0.0325286	0.0381695	0.0361629	0.055685	0.0471815	0.0535312	0.0532596	0.0283996	0.0326681	0.0310884	0.039952	0.0451186	0.0454653	0.0458578	0.0434972	0.0448399	0.0635797	0.0517454
48000000	0.0992486	0.180977	0.0909916	0.0879946	0.132127	0.104429	0.171998	0.130055	0.0903493	0.0927015	0.148278	0.0911511	0.0822697	0.108608	0.0879712	0.0937646	0.0726322	0.101531	0.139661	0.086299	0.161159	0.114665	0.127579	0.082892	0.181954	0.0706141	0.0759121		24000000	0.0660718	0.0797614	0.0622672	0.0633433	0.0451183	0.0572369	0.0628201	0.0656039	0.0720015	0.0698279	0.0768235	0.0806383	0.0814284	0.0674892	0.0720006	0.0692708	0.0637158	0.088537	0.0790606	0.0669028
50000000	0.0844677	0.169908	0.081796	0.0869829	0.183059	0.104387	0.16857	0.186452	0.0811705	0.081871	0.12903	0.094336	0.0804337	0.171129	0.0789286	0.116262	0.0918091	0.0929608	0.135219	0.077874	0.166045	0.0999509	0.178403	0.101532	0.178212	0.0937425	0.0824143		25000000	0.0645306	0.0741108	0.0634436	0.0548064	0.0453175	0.028014	0.0573436	0.0618746	0.063445	0.0480425	0.0595345	0.0444849	0.06221	0.0573907	0.0746678	0.0622277	0.0521035	0.0559686	0.0843026	0.0708529
52000000	0.0758795	0.177077	0.0673694	0.0832867	0.137759	0.0871385	0.147029	0.14333	0.0604394	0.0723272	0.11638	0.0771128	0.0690093	0.142704	0.0673895	0.0876346	0.0683227	0.0792153	0.128963	0.0684361	0.13912	0.0666636	0.169054	0.0717277	0.163497	0.0698269	0.0713228		26000000	0.0584581	0.0679891	0.051756	0.0603509	0.0512552	0.0447607	0.0577893	0.0645814	0.0655583	0.0527506	0.0518916	0.053394	0.0650342	0.0609849	0.0656225	0.058169	0.0549103	0.0569276	0.0760815	0.0654098
54000000	0.0679457	0.189952	0.0900736	0.096531	0.18149	0.0864245	0.191639	0.17967	0.0606358	0.0884027	0.150307	0.094876	0.0670516	0.115986	0.0905695	0.0981811	0.066345	0.0988335	0.120572	0.0875736	0.187724	0.0708722	0.134524	0.0897191	0.122546	0.0724314	0.0778411		27000000	0.0420864	0.0495047	0.0315972	0.041163	0.0394435	0.0431745	0.0461642	0.0558466	0.0528309	0.034207	0.0337721	0.0327034	0.0479983	0.0453052	0.0445624	0.0466758	0.0469718	0.0443301	0.0606872	0.0460352
56000000	0.139573	0.283688	0.13137	0.114133	0.232361	0.149773	0.261745	0.234444	0.142073	0.12022	0.206523	0.14334	0.112896	0.213443	0.123916	0.184478	0.12745	0.144682	0.192576	0.120863	0.262084	0.146047	0.378001	0.152497	0.246714	0.14537	0.126657		28000000	0.0648926	0.0751454	0.0530913	0.0623793	0.0401795	0.0397271	0.0594922	0.0634159	0.0673191	0.0510767	0.0502066	0.0431284	0.066515	0.0599378	0.0520296	0.0627929	0.0500719	0.0484633	0.067118	0.0542832
58000000	0.123154	0.214224	0.115098	0.111169	0.149872	0.132638	0.246142	0.15477	0.108906	0.10951	0.183411	0.122734	0.092288	0.172094	0.111474	0.131696	0.104261	0.132236	0.167564	0.110345	0.240465	0.126041	0.258559	0.121267	0.187973	0.0919627	0.0990454		29000000	0.0550305	0.0627078	0.0535189	0.0453057	0.0415728	0.0372631	0.049278	0.0562448	0.0566744	0.0382741	0.0451931	0.043677	0.0508086	0.0518772	0.05462	0.0508991	0.0518675	0.0543232	0.0686902	0.0543618
60000000	0.152957	0.227678	0.120362	0.108795	0.194904	0.118122	0.210755	0.202601	0.0935576	0.11569	0.180008	0.13049	0.105927	0.170762	0.118706	0.0995016	0.117279	0.13176	0.168631	0.10988	0.168721	0.108737	0.213015	0.121241	0.16392	0.10681	0.103179		30000000	0.0620645	0.0527939	0.0326532	0.0433289	0.0406409	0.0262543	0.0442647	0.0497194	0.0506727	0.0343783	0.0378121	0.0372063	0.0538793	0.0477677	0.0533471	0.0453139	0.0534671	0.0506623	0.0686006	0.0554066
62000000	0.112785	0.255978	0.122656	0.11288	0.176318	0.119413	0.223759	0.176026	0.121445	0.123004	0.187407	0.142565	0.110878	0.172865	0.125968	0.125565	0.11926	0.130203	0.150151	0.115459	0.205299	0.128675	0.207641	0.142287	0.20691	0.110065	0.118257		31000000	0.0670482	0.0667388	0.0512873	0.0498098	0.0432259	0.0263258	0.0557088	0.059707	0.0575979	0.0360736	0.044891	0.0501506	0.0568108	0.0595652	0.0531415	0.0576071	0.0562211	0.0569651	0.0665921	0.0537458
64000000	0.130333	0.242183	0.140041	0.125031	0.193618	0.123709	0.275673	0.205941	0.117459	0.131195	0.221683	0.143154	0.110408	0.200659	0.129378	0.222413	0.129946	0.14985	0.17507	0.132573	0.270016	0.123736	0.3222	0.139101	0.174806	0.111262	0.132029		32000000	0.0643981	0.0751481	0.0557703	0.060884	0.0390173	0.0401566	0.0637167	0.0671971	0.0712677	0.0544086	0.0531186	0.041777	0.0652696	0.0659486	0.0540096	0.0659452	0.0488666	0.0441051	0.0660167	0.0539243
66000000	0.0962013	0.21287	0.109345	0.107152	0.22205	0.0980507	0.226385	0.232216	0.110751	0.0958824	0.177004	0.120363	0.0972305	0.220989	0.102689	0.176059	0.105926	0.121037	0.138485	0.0965201	0.195351	0.148349	0.22336	0.128734	0.177509	0.103167	0.115142		33000000	0.0740242	0.0861465	0.0870171	0.0804473	0.041141	0.0555884	0.0717922	0.0738469	0.0824158	0.0742409	0.0707365	0.0566034	0.0921836	0.0749757	0.0577596	0.0776144	0.0528291	0.0521171	0.0691258	0.0548279
68000000	0.0723743	0.141922	0.0802337	0.0918538	0.140247	0.0728793	0.1396	0.147613	0.0800141	0.0801383	0.12792	0.082507	0.0814133	0.0988829	0.0851849	0.0660419	0.0744583	0.0864744	0.116451	0.0736795	0.106256	0.108787	0.0782115	0.0730975	0.116137	0.0754948	0.0651681		34000000	0.0691594	0.0860147	0.0729145	0.0643978	0.0471247	0.0594241	0.0634754	0.0649683	0.0733431	0.0661858	0.0666248	0.0798395	0.074712	0.0672957	0.0695841	0.0699298	0.0582982	0.0673879	0.081428	0.0691295
70000000	0.0707521	0.201971	0.0918061	0.096071	0.15665	0.0801698	0.169852	0.163371	0.0947694	0.0837788	0.142843	0.105314	0.0990808	0.207512	0.0887984	0.151108	0.0929657	0.105426	0.11761	0.0850404	0.136702	0.0868237	0.187547	0.113598	0.147203	0.086864	0.0955626		35000000	0.0444457	0.0574903	0.0317603	0.0422001	0.0374162	0.0588321	0.0530807	0.060792	0.0609261	0.0329376	0.0356233	0.0312869	0.0444665	0.0497807	0.0587575	0.0526524	0.0442554	0.0451722	0.0730328	0.0672658
72000000	0.0799038	0.20195	0.0928168	0.103857	0.133222	0.090522	0.193551	0.149025	0.0687684	0.0914801	0.153467	0.09885	0.083339	0.113042	0.090149	0.111398	0.0815092	0.10464	0.132523	0.0886666	0.164117	0.0899821	0.179961	0.0846733	0.148388	0.102951	0.0824333		36000000	0.0435811	0.051063	0.0277936	0.0373286	0.0536999	0.0630696	0.0433947	0.051578	0.051222	0.0344251	0.0411818	0.0541537	0.0380095	0.0421395	0.068689	0.044685	0.049122	0.0620545	0.085062	0.0690811
74000000	0.0720354	0.183303	0.0786459	0.0871819	0.139171	0.0801315	0.132979	0.140073	0.0649852	0.0885103	0.112702	0.0867385	0.0692391	0.12814	0.0774763	0.0821738	0.0707732	0.0855113	0.126645	0.0805966	0.144515	0.0781896	0.147265	0.0847272	0.171178	0.073196	0.0700955		37000000	0.0588337	0.0756321	0.0535838	0.0594161	0.044061	0.0475997	0.0628131	0.068846	0.069251	0.0513798	0.0505195	0.0490835	0.0689405	0.0638925	0.0476707	0.0650309	0.048712	0.0445614	0.0631528	0.0518732
76000000	0.060417	0.0955537	0.0655573	0.0809761	0.174944	0.0696219	0.120613	0.192113	0.0591974	0.0683825	0.100355	0.0802017	0.0683039	0.151802	0.0650941	0.0831521	0.0653503	0.0706715	0.0978675	0.0589042	0.115643	0.0722529	0.126554	0.0772561	0.127882	0.0693468	0.0717139		38000000	0.0901922	0.116162	0.081509	0.0807328	0.0467105	0.0669099	0.0785816	0.075294	0.0860751	0.0734878	0.0798477	0.0649483	0.0974937	0.083611	0.0718223	0.0895396	0.0602408	0.0679292	0.0805787	0.0688403
78000000	0.0740886	0.171909	0.0828712	0.0970357	0.133242	0.0868907	0.171714	0.138542	0.0774738	0.0826188	0.136679	0.0957953	0.0851806	0.133767	0.0807318	0.111477	0.0898858	0.094534	0.127739	0.0798084	0.157801	0.0878481	0.178549	0.0915125	0.138811	0.0761399	0.0864315		39000000	0.0770991	0.121915	0.103065	0.0980434	0.0416387	0.0555451	0.0915781	0.0918293	0.102064	0.110369	0.0987472	0.0784026	0.121286	0.0986944	0.0534733	0.107204	0.0545716	0.0508695	0.0691989	0.0561456
80000000	0.0418661	0.0685826	0.0467629	0.0704958	0.0826837	0.047613	0.083848	0.0785127	0.0321942	0.0540433	0.0728609	0.0592105	0.0523135	0.0833895	0.0488818	0.0563323	0.0517484	0.0495335	0.0816738	0.0484285	0.083187	0.0428656	0.0742169	0.0541316	0.0869574	0.0570172	0.0534916		40000000	0.0767668	0.105116	0.101505	0.0862239	0.0437639	0.0584478	0.0750715	0.0757779	0.0819852	0.0959436	0.0925982	0.0892659	0.108258	0.0802355	0.0683391	0.0875549	0.0621842	0.0758713	0.0766918	0.0655223
82000000	0.072119	0.110258	0.0694843	0.0884313	0.147971	0.0821506	0.141592	0.165021	0.0486526	0.0702668	0.118345	0.0737162	0.0719558	0.0942004	0.0695245	0.0676694	0.0652197	0.0761653	0.115861	0.0656329	0.147396	0.0546174	0.120153	0.0646905	0.138064	0.0621224	0.0603981		41000000	0.0657895	0.0856209	0.0780507	0.0800696	0.0454966	0.0726659	0.0743941	0.0770163	0.0795426	0.0629419	0.0649249	0.0649067	0.0769803	0.0791488	0.0675753	0.0780233	0.0595886	0.0644735	0.077039	0.0697408
84000000	0.0532038	0.094759	0.0503542	0.0715646	0.0924077	0.0528429	0.0956914	0.0942553	0.0468848	0.0562251	0.0871947	0.0629711	0.0602074	0.126853	0.0536211	0.0645947	0.0553776	0.0592187	0.0889814	0.0517222	0.0782109	0.0570501	0.0868977	0.0546987	0.0993419	0.0481941	0.0577628		42000000	0.0585211	0.0749243	0.050757	0.0603774	0.036407	0.0443484	0.062937	0.0654075	0.070774	0.0494778	0.0498032	0.0435854	0.0679708	0.0646866	0.0484876	0.0638276	0.0462765	0.0426336	0.0623341	0.053205
86000000	0.0617292	0.12331	0.0717533	0.0889747	0.12682	0.0744618	0.158671	0.130183	0.0487022	0.073482	0.133581	0.0714946	0.0645795	0.0756104	0.0777671	0.0662504	0.066655	0.0774846	0.104943	0.0671092	0.120494	0.0550312	0.0918248	0.0625889	0.12976	0.059514	0.0626353		43000000	0.0801913	0.128849	0.101211	0.107992	0.0589082	0.08141	0.093354	0.0898791	0.100103	0.118555	0.141711	0.124453	0.12914	0.103557	0.0849565	0.113513	0.076169	0.0915686	0.0902135	0.0836702
88000000	0.0667837	0.168758	0.065475	0.0813197	0.114684	0.0879913	0.170168	0.117281	0.0632276	0.0716189	0.139301	0.0748146	0.0561962	0.100929	0.0742401	0.0883343	0.0638043	0.0780745	0.114085	0.0680868	0.144011	0.0662564	0.149994	0.0734999	0.139534	0.0626236	0.0636002		44000000	0.0704735	0.0989106	0.0844874	0.0749622	0.0423659	0.0615929	0.0771813	0.0793523	0.0855944	0.0753897	0.0754952	0.0555729	0.0926716	0.0793444	0.0589027	0.0873531	0.0526664	0.0550367	0.0736214	0.0628901
90000000	0.0770448	0.266172	0.0692178	0.0905602	0.105922	0.0687856	0.0990419	0.106786	0.0511398	0.0845509	0.0905095	0.0698335	0.0522552	0.0723341	0.0666523	0.0795721	0.052777	0.076784	0.105706	0.0824011	0.0905227	0.0533165	0.100393	0.0602859	0.0858431	0.0536594	0.0610855		45000000	0.0666969	0.0897641	0.0721027	0.0694116	0.0450335	0.0466698	0.0714823	0.0737494	0.081682	0.082767	0.0707833	0.0600952	0.100275	0.0719096	0.0556766	0.0790831	0.0519379	0.0534755	0.0680376	0.0566196
92000000	0.0452865	0.106183	0.0450247	0.0677122	0.0996569	0.0474169	0.0793793	0.102741	0.0396983	0.0472047	0.0733043	0.0521521	0.0563633	0.103429	0.0440756	0.0515551	0.0469136	0.0522395	0.0842797	0.0471014	0.0638162	0.0452196	0.0539277	0.0401525	0.0978439	0.0463212	0.051071		46000000	0.0777462	0.115936	0.101498	0.0946679	0.0526933	0.0534021	0.0892961	0.0873499	0.0970104	0.0872653	0.133643	0.0848098	0.101172	0.0973612	0.0689191	0.102158	0.0627627	0.0649979	0.0770839	0.0674771
94000000	0.0751405	0.173295	0.0693801	0.0824142	0.140432	0.0804003	0.122998	0.148886	0.0609882	0.0740667	0.103281	0.0766042	0.071135	0.117928	0.0692232	0.086498	0.0759268	0.0742341	0.110982	0.0664928	0.122244	0.0623456	0.118901	0.0682442	0.139079	0.0751809	0.0716144		47000000	0.0810412	0.130792	0.107597	0.101102	0.0381522	0.0498663	0.0977718	0.092644	0.105838	0.106472	0.131889	0.0667393	0.136701	0.106356	0.0536914	0.119173	0.0596131	0.055166	0.0637801	0.0510013
96000000	0.0855622	0.167987	0.091425	0.0903971	0.197559	0.0960495	0.177972	0.214283	0.0788314	0.0934168	0.146441	0.100273	0.0804216	0.150816	0.0906757	0.100147	0.0827359	0.103569	0.133635	0.0878116	0.152518	0.08253	0.176152	0.0948173	0.155665	0.0875459	0.08567		48000000	0.0879446	0.101822	0.094921	0.0863619	0.0461083	0.0615252	0.0744713	0.0730248	0.0896191	0.123666	0.0982409	0.0855403	0.133332	0.0765468	0.0650833	0.0916855	0.0615203	0.0650807	0.0777004	0.066174
98000000	0.0774007	0.122571	0.0868684	0.0984101	0.144342	0.0916092	0.148019	0.143884	0.0583701	0.0962215	0.123971	0.0964885	0.0714812	0.113389	0.0904706	0.110808	0.0723366	0.0934567	0.122916	0.0889776	0.144664	0.0678025	0.127398	0.100701	0.146655	0.0684316	0.0849466		49000000	0.105023	0.149249	0.147832	0.127037	0.0501561	0.0916799	0.0978808	0.0904126	0.109744	0.18556	0.128716	0.136496	0.198476	0.104952	0.0688147	0.12736	0.0706033	0.0755425	0.0878917	0.0680962
100000000	0.0894038	0.213067	0.076586	0.0844689	0.137886	0.0892515	0.164804	0.14747	0.0744118	0.0791045	0.12837	0.0832712	0.0712715	0.123502	0.0747018	0.095909	0.0742068	0.0894025	0.144664	0.0769409	0.155956	0.0817042	0.173181	0.0760785	0.134039	0.07245	0.0741722		50000000	0.125912	0.152414	0.171745	0.140082	0.0545186	0.103747	0.101983	0.0944015	0.116233	0.211526	0.160299	0.119521	0.214404	0.116578	0.0736539	0.134582	0.0695579	0.0655634	0.0989309	0.0756609
102000000	0.122727	0.245251	0.102569	0.0994658	0.161715	0.118187	0.188002	0.164506	0.090422	0.1049	0.154531	0.109683	0.087562	0.132054	0.101246	0.0971187	0.0933573	0.115624	0.155757	0.0985703	0.162296	0.113692	0.176927	0.10098	0.171617	0.0790701	0.110863		51000000	0.106287	0.189969	0.193148	0.165228	0.0543116	0.0903552	0.118315	0.106303	0.133571	0.227112	0.206111	0.131378	0.224921	0.133755	0.0700601	0.172187	0.072824	0.0718469	0.0884235	0.0725923
104000000	0.0696421	0.109158	0.0652686	0.0743589	0.151863	0.083777	0.142604	0.158471	0.0622404	0.0684151	0.114682	0.0735077	0.0635577	0.117237	0.0685287	0.0816261	0.0648063	0.080712	0.114456	0.0648139	0.132676	0.0778105	0.157284	0.0748946	0.160662	0.0659949	0.0711835		52000000	0.0854363	0.108877	0.0984592	0.0924492	0.042054	0.0636045	0.0784634	0.0779222	0.0924686	0.141821	0.0939518	0.0878774	0.146286	0.0839242	0.0554439	0.097091	0.0532382	0.0534448	0.0753192	0.060912
106000000	0.155921	0.274629	0.163022	0.139798	0.242532	0.164711	0.346597	0.238064	0.170979	0.156398	0.267229	0.168433	0.11904	0.239304	0.156126	0.246072	0.139635	0.170647	0.21505	0.150091	0.327257	0.182449	0.369299	0.188597	0.240087	0.131283	0.142906		53000000	0.118529	0.167102	0.135493	0.138924	0.0538715	0.0863178	0.111118	0.099555	0.127801	0.193635	0.187399	0.131668	0.197939	0.124264	0.0718443	0.149967	0.0732293	0.074629	0.0881091	0.0731125
108000000	0.141951	0.352752	0.13686	0.120203	0.224513	0.149407	0.330151	0.219135	0.148976	0.124479	0.243436	0.140894	0.102622	0.234062	0.122373	0.242668	0.121347	0.161167	0.214724	0.130314	0.334181	0.17686	0.443109	0.159851	0.247457	0.119264	0.14256		54000000	0.088682	0.113114	0.12474	0.0955944	0.0457956	0.0534651	0.087111	0.0860367	0.099602	0.108439	0.0963593	0.0794551	0.119571	0.0878184	0.0639796	0.097856	0.0625096	0.0649099	0.0753345	0.0664085
110000000	0.0929224	0.18915	0.100559	0.101362	0.188666	0.107015	0.218758	0.186664	0.106977	0.104843	0.170123	0.111584	0.0827186	0.154014	0.105189	0.137412	0.090527	0.117286	0.148512	0.0988966	0.206927	0.109036	0.221155	0.115941	0.184095	0.0952154	0.104241		55000000	0.0536131	0.0748755	0.0452465	0.0620866	0.0517383	0.0330081	0.0730984	0.0814868	0.083033	0.0546852	0.0638074	0.0428143	0.0694047	0.0710164	0.0569753	0.0720868	0.0501785	0.0465639	0.0683836	0.0659098
112000000	0.0736754	0.228082	0.0545314	0.0688131	0.10181	0.104176	0.102193	0.099709	0.0434462	0.0630956	0.0923605	0.0574022	0.0594242	0.0702198	0.0632618	0.0859445	0.0458697	0.0641588	0.111148	0.0556632	0.0968263	0.0565749	0.0970457	0.0565661	0.218125	0.0683249	0.0576794		56000000	0.0496537	0.0716611	0.0507318	0.0633829	0.0364959	0.0416317	0.0694382	0.0776654	0.078335	0.0525141	0.0516984	0.0399567	0.0638162	0.0668808	0.0508937	0.0677395	0.0501565	0.0477152	0.0630801	0.0548289
114000000	0.0775368	0.123048	0.0982323	0.0941658	0.161019	0.0873459	0.183678	0.164602	0.0749061	0.102578	0.150778	0.115634	0.0859659	0.155778	0.106194	0.108733	0.0905728	0.106266	0.119562	0.0917107	0.167138	0.0933046	0.2493	0.116925	0.153495	0.100842	0.114557		57000000	0.0737569	0.0690076	0.0625057	0.0590954	0.0452085	0.056316	0.0620161	0.0647522	0.069877	0.0570566	0.0529711	0.0678847	0.0673953	0.0637337	0.0764891	0.063968	0.0567039	0.0657548	0.0829525	0.0771586
116000000	0.0574874	0.0833834	0.0713574	0.0810819	0.0988307	0.0641618	0.127939	0.0993363	0.0636654	0.068206	0.114729	0.0897027	0.0877246	0.106818	0.0805021	0.0630042	0.0934265	0.0792344	0.0954918	0.0609522	0.0755262	0.077761	0.167771	0.0734696	0.0979482	0.0732966	0.074165		58000000	0.088404	0.0919437	0.0787169	0.0830988	0.0449171	0.053902	0.0670131	0.0689851	0.0796825	0.0756966	0.0753451	0.0758887	0.0943262	0.0722147	0.0525638	0.0820464	0.0543309	0.056458	0.0694827	0.0523607
118000000	0.0992477	0.164165	0.111247	0.104587	0.177174	0.0991525	0.204413	0.169717	0.119372	0.107216	0.165991	0.12143	0.0996244	0.157982	0.115476	0.116241	0.10906	0.118012	0.132173	0.0968197	0.187037	0.112172	0.218209	0.129419	0.158153	0.103575	0.112596		59000000	0.0810833	0.109456	0.107824	0.0928297	0.0494613	0.0724922	0.0843853	0.0855902	0.0962313	0.0921859	0.0832947	0.0963951	0.111073	0.0878588	0.0687692	0.0989269	0.0633816	0.075263	0.0788903	0.0628016
120000000	0.127802	0.234285	0.122347	0.109978	0.243341	0.145017	0.227603	0.258191	0.139771	0.126418	0.183439	0.143385	0.0979354	0.229389	0.121652	0.149041	0.114257	0.13779	0.175453	0.118333	0.233047	0.140997	0.244467	0.150128	0.225651	0.115063	0.117796		60000000	0.0512165	0.0631703	0.0448149	0.0564238	0.0370836	0.0429233	0.0631105	0.0702803	0.0680146	0.0376628	0.0419869	0.044643	0.0532767	0.0595314	0.0509416	0.0606769	0.0499354	0.053314	0.0629584	0.0532734
122000000	0.0870803	0.227646	0.0918443	0.0987793	0.196224	0.111278	0.19503	0.211081	0.11148	0.096517	0.160753	0.110986	0.0810499	0.163823	0.0944945	0.145646	0.0919706	0.107901	0.153751	0.0924672	0.216047	0.121243	0.30355	0.11164	0.183735	0.108472	0.102227		61000000	0.0536828	0.0509814	0.0344627	0.0432323	0.0420842	0.0301547	0.0498475	0.0558079	0.0574007	0.0312112	0.034332	0.0398857	0.0467838	0.0475001	0.0496619	0.0459426	0.0486425	0.0554821	0.0627557	0.0498193
124000000	0.175499	0.439969	0.118811	0.114491	0.250938	0.178915	0.470683	0.199687	0.172799	0.108106	0.31766	0.134314	0.0950854	0.287604	0.103532	0.203294	0.121674	0.184287	0.267792	0.113823	0.459818	0.211432	0.693541	0.151135	0.319639	0.135132	0.131054		62000000	0.0673089	0.0689962	0.0591434	0.0562495	0.0443087	0.0519713	0.0587546	0.0655776	0.0668612	0.0523545	0.0585012	0.0526986	0.0747678	0.0635353	0.0636045	0.0610009	0.0564004	0.0607116	0.0703077	0.0648277
																													63000000	0.056508	0.0674576	0.0435272	0.0516159	0.0430392	0.042785	0.0597463	0.0669636	0.0664076	0.0452475	0.0531656	0.0385221	0.0607394	0.0605753	0.0659815	0.0598894	0.0532184	0.0551599	0.0745728	0.0668864
																													64000000	0.0569647	0.0609038	0.0663708	0.0500683	0.0507545	0.0473421	0.0550195	0.0631462	0.0631621	0.048013	0.0433367	0.0414325	0.0639715	0.0531242	0.0606981	0.0566972	0.0494918	0.0521809	0.0714274	0.0638045
																													65000000	0.0690477	0.0802837	0.0631472	0.0727941	0.0474028	0.031352	0.0675288	0.0742429	0.0734708	0.0526836	0.0568791	0.0560068	0.0786383	0.0698125	0.0691793	0.0705882	0.06069	0.0612789	0.0773885	0.0713772
																													66000000	0.0552382	0.062454	0.0556334	0.0556165	0.0448843	0.0475739	0.0575212	0.0656288	0.0648578	0.0473061	0.0428681	0.060387	0.0691038	0.0574725	0.0668835	0.0582073	0.0563149	0.0676276	0.0720791	0.0629242
																													67000000	0.0611266	0.0915753	0.106792	0.0812401	0.0501482	0.0655904	0.0713108	0.0751681	0.0788933	0.0787728	0.0858541	0.10165	0.0898609	0.0755718	0.0696128	0.0807592	0.0670427	0.080341	0.0817585	0.0667955
																													68000000	0.0501264	0.0546142	0.0408915	0.0445743	0.0368148	0.0265864	0.0517889	0.0588488	0.059092	0.032929	0.0403649	0.034851	0.0461323	0.0512785	0.0478239	0.0487717	0.0450741	0.04371	0.0635261	0.0516134
																													69000000	0.0465395	0.0542298	0.0314801	0.043087	0.0364535	0.0241957	0.0519347	0.0609717	0.0579246	0.0348279	0.0353277	0.0353916	0.0427439	0.0483469	0.0547383	0.0493903	0.0447756	0.0452274	0.065499	0.060184
																													70000000	0.0697193	0.0821584	0.0687565	0.0646195	0.0587507	0.0669559	0.0635635	0.0631403	0.0685948	0.0588092	0.0709191	0.143171	0.074493	0.0724719	0.0872319	0.0705134	0.0789198	0.12632	0.0885057	0.0668363
																													71000000	0.0479961	0.0582161	0.0390962	0.0441358	0.0441172	0.0256742	0.0507333	0.0584426	0.0577517	0.0303282	0.0343469	0.0480747	0.0470331	0.0496186	0.0496558	0.047928	0.0477528	0.0498613	0.0651274	0.0522127
																													72000000	0.0687388	0.0919823	0.0887946	0.078848	0.058815	0.0366196	0.0745602	0.0742113	0.0801735	0.0626137	0.0661917	0.0831317	0.0876539	0.0700822	0.0792596	0.0755849	0.0666732	0.0818468	0.0819922	0.0780639
																													73000000	0.0784675	0.103178	0.0787573	0.0887085	0.0555523	0.0443487	0.0843851	0.0824107	0.09086	0.0802309	0.0809495	0.137213	0.0953474	0.0849162	0.0819227	0.0913671	0.0719167	0.101133	0.0834035	0.0663123
																													74000000	0.066865	0.0725375	0.0552159	0.0606119	0.0414131	0.0291529	0.0636069	0.0713373	0.0718737	0.0514742	0.0618176	0.0471687	0.0632787	0.0647162	0.0640289	0.064928	0.0570458	0.0563929	0.0728196	0.0671556
																													75000000	0.0452229	0.0516405	0.0366297	0.0405207	0.0392466	0.0292315	0.043718	0.0539412	0.0528479	0.0326322	0.030493	0.0311177	0.0429552	0.0444615	0.0573626	0.0454954	0.0442101	0.0439963	0.07388	0.0592142
																													76000000	0.0421544	0.0756459	0.0669976	0.061129	0.0329205	0.0293338	0.0576411	0.0618706	0.0711389	0.0327628	0.0535663	0.046047	0.0455053	0.0641714	0.039644	0.0660867	0.0400346	0.0371212	0.0584124	0.0421411
																													77000000	0.0438772	0.0468563	0.0297927	0.0378574	0.0400276	0.0256211	0.0403392	0.0491136	0.050878	0.0320171	0.027876	0.0301863	0.0371321	0.0390916	0.0557876	0.0416697	0.0439944	0.045693	0.0730472	0.0550349
																													78000000	0.0466798	0.0496468	0.0348759	0.039262	0.0437286	0.0438105	0.0418002	0.051134	0.0538109	0.0364402	0.0286459	0.032217	0.0428776	0.040982	0.0573279	0.0453668	0.0491323	0.0528873	0.0731188	0.0575023
																													79000000	0.0557435	0.0491151	0.0304124	0.0382028	0.0421009	0.0357406	0.0411314	0.0501716	0.0526715	0.0331608	0.0290338	0.0588865	0.042819	0.0423403	0.0604426	0.0455233	0.0509977	0.0670799	0.0752737	0.0553741
																													80000000	0.0487315	0.0498834	0.0302977	0.0382446	0.0413216	0.0319928	0.0394822	0.0493337	0.0503793	0.034204	0.0285047	0.0409076	0.0381802	0.0413426	0.0530416	0.04491	0.046123	0.0484416	0.0748428	0.05434
																													81000000	0.0456725	0.0497748	0.0275126	0.0371322	0.0352665	0.0235989	0.0390875	0.0471119	0.0508723	0.0251217	0.0280139	0.0264615	0.0324539	0.0395363	0.0400917	0.0423988	0.0395637	0.0354068	0.0661361	0.0452112
																													82000000	0.0648016	0.0525567	0.0437532	0.0397641	0.0403179	0.0364938	0.0434561	0.0490892	0.0506981	0.0389989	0.0437985	0.039144	0.0506082	0.0465992	0.0562538	0.0468986	0.0488799	0.053638	0.0729649	0.0559689
																													83000000	0.0480047	0.0512697	0.0341763	0.03842	0.0361569	0.031065	0.0413646	0.0497937	0.0524348	0.0299486	0.0308158	0.0292722	0.0374124	0.0422627	0.0434412	0.0458863	0.0419038	0.0399222	0.0685967	0.0481997
																													84000000	0.0425492	0.048413	0.0272886	0.0365673	0.0344568	0.0250157	0.0378976	0.0466189	0.0500938	0.0244039	0.0298368	0.0274555	0.030681	0.0396625	0.0419358	0.0429309	0.0400042	0.0370483	0.0695356	0.0484979
																													85000000	0.0433436	0.0542671	0.0328092	0.0397743	0.0387869	0.0352824	0.0406197	0.0487032	0.0514558	0.0318219	0.0354995	0.0498795	0.0337757	0.0404965	0.0476226	0.0475103	0.044793	0.0508458	0.0714622	0.0488874
																													86000000	0.043942	0.0438175	0.0274312	0.0330586	0.0490021	0.0551223	0.0341781	0.0429548	0.0460521	0.0315264	0.0269025	0.0648835	0.0336635	0.0345807	0.0808878	0.0375671	0.0573441	0.0870178	0.0974387	0.0741694
																													87000000	0.044224	0.0548694	0.0318621	0.0405249	0.0385408	0.0256666	0.0425809	0.0519147	0.0526103	0.0301915	0.0318103	0.0333587	0.0378486	0.0442554	0.0443684	0.050634	0.0430462	0.0440451	0.0679289	0.0477804
																													88000000	0.0480142	0.0580303	0.043022	0.0435009	0.0367344	0.0290059	0.045974	0.0536036	0.0548346	0.0356486	0.0363262	0.038186	0.0404569	0.0458711	0.0482059	0.0499279	0.0447893	0.0454209	0.0692472	0.0502751
																													89000000	0.0513684	0.0592968	0.0490494	0.0456232	0.0400432	0.0314911	0.044064	0.051085	0.0530408	0.0434013	0.0415573	0.04804	0.0479491	0.0475405	0.054482	0.0512872	0.0475714	0.0511917	0.0745897	0.0551341
																													90000000	0.0436482	0.0493367	0.028676	0.0369219	0.0382836	0.0244664	0.040878	0.0482128	0.0502474	0.0307648	0.0300574	0.0349043	0.0375611	0.0428998	0.0517151	0.0436226	0.0451135	0.0481208	0.0731701	0.0534889
																													91000000	0.0347753	0.0305345	0.020015	0.0264354	0.0340216	0.0207254	0.029059	0.0346788	0.0327515	0.022562	0.019154	0.0274595	0.0289182	0.0278783	0.0355613	0.0294788	0.0396416	0.0342112	0.0523855	0.0420948
																													92000000	0.0259658	0.0336386	0.0185468	0.0259776	0.0212778	0.0151171	0.0282807	0.0344766	0.0364937	0.0124079	0.0199457	0.020477	0.0177739	0.0289502	0.024834	0.0308429	0.0276479	0.0251154	0.0365806	0.0258833
																													93000000	0.0143668	0.00789344	0.00490709	0.00615251	0.00815069	0.00697101	0.0093939	0.00900675	0.00932466	0.00365933	0.00559274	0.00916014	0.00520268	0.00639477	0.00668323	0.0112754	0.00416798	0.00320999	0.0347825	0.00439792
																													94000000	0.0489561	0.0527273	0.0382603	0.0392607	0.0438352	0.0450135	0.04266	0.0498155	0.0529016	0.0301469	0.0313541	0.0386636	0.040109	0.0444522	0.0510826	0.0457114	0.0475319	0.0497376	0.0690617	0.0513481
																													95000000	0.0423007	0.0519218	0.0302327	0.0348203	0.0349323	0.0408541	0.038731	0.0470616	0.0496015	0.0249003	0.0293047	0.0256218	0.0319525	0.0403068	0.0391488	0.0448616	0.0389054	0.0376913	0.0672996	0.0448332
																													96000000	0.0425085	0.0552122	0.0312656	0.0392814	0.0376876	0.0363386	0.04333	0.051362	0.0549374	0.0300477	0.0318779	0.0289503	0.0350662	0.0439255	0.0450162	0.0492476	0.0468685	0.0399725	0.07209	0.0498726
																													97000000	0.0518407	0.0572698	0.0417319	0.0425379	0.0439058	0.0360146	0.0442327	0.0509185	0.0547657	0.0360634	0.0439575	0.0431224	0.0473285	0.0474708	0.0569393	0.0500312	0.0491425	0.0555301	0.0739956	0.0556099
																													98000000	0.0636025	0.0704099	0.0581144	0.05242	0.0453658	0.0354537	0.0520121	0.056673	0.059975	0.0612136	0.0509117	0.0770697	0.0670376	0.0579742	0.0627091	0.0604127	0.0586988	0.0675558	0.0777131	0.0603681
																													99000000	0.0602909	0.0721375	0.044986	0.0465717	0.0378968	0.0312117	0.0545165	0.057866	0.0572799	0.038376	0.0460132	0.0381944	0.0540416	0.0571939	0.055825	0.0545706	0.0510763	0.0516629	0.0691308	0.0541722
																													100000000	0.0755091	0.0771512	0.0732426	0.0598656	0.0495542	0.0422977	0.057577	0.0595509	0.0639357	0.054647	0.0624568	0.0575493	0.0730332	0.0644011	0.059736	0.066234	0.0548339	0.0561083	0.0720645	0.0557025
																													101000000	0.0751734	0.0874596	0.0833922	0.0709057	0.0495724	0.0478106	0.0593874	0.0621138	0.0686135	0.0720828	0.0665406	0.0840778	0.0789515	0.0661106	0.0614335	0.0718906	0.0579397	0.0620457	0.0767968	0.0588877
																													102000000	0.0518339	0.0578272	0.0398958	0.0408973	0.0385664	0.024519	0.04636	0.0526863	0.0540437	0.0283947	0.0348468	0.0327512	0.0415478	0.0485567	0.0440132	0.0492457	0.0458385	0.0426061	0.0629677	0.0488456
																													103000000	0.0441564	0.0490207	0.0298316	0.0346617	0.0373264	0.0243088	0.0382129	0.0477317	0.0473329	0.0245115	0.0276625	0.0274942	0.0318673	0.0392408	0.0426698	0.0415729	0.0408186	0.0386038	0.0692175	0.048579
																													104000000	0.0485857	0.0524027	0.0316727	0.0365041	0.0358259	0.0242957	0.0409793	0.0503799	0.0518173	0.0264206	0.0294638	0.038286	0.035184	0.0409032	0.0441329	0.044095	0.045601	0.046387	0.0647272	0.0472114
																													105000000	0.0669401	0.0683256	0.0596088	0.0496847	0.0482505	0.0497563	0.0478659	0.0518339	0.0539144	0.0428218	0.0400285	0.0910516	0.0506912	0.0529022	0.0678867	0.0545072	0.0636836	0.090144	0.0824545	0.058257
																													106000000	0.0519648	0.052248	0.0290257	0.0363643	0.0384503	0.0255231	0.0423625	0.048214	0.0522839	0.0328317	0.0350318	0.0373074	0.0464972	0.0452345	0.0488865	0.0463412	0.047868	0.0495099	0.0669112	0.0498513
																													107000000	0.0791115	0.0709909	0.0555352	0.055443	0.0555159	0.0468214	0.0574827	0.062326	0.0647911	0.052475	0.050471	0.110297	0.0647888	0.0628285	0.0881429	0.0625323	0.0709042	0.104467	0.0925762	0.0750912
																													108000000	0.0598732	0.0655444	0.0632984	0.0524745	0.044408	0.0368219	0.0547007	0.0616731	0.0623982	0.048926	0.0446231	0.0506817	0.0597737	0.0554637	0.0681846	0.0580932	0.0534503	0.0601926	0.0794664	0.0679517
																													109000000	0.0461801	0.0566544	0.0367896	0.0424456	0.0351303	0.0243255	0.0485858	0.0561069	0.0595877	0.0352775	0.0356349	0.0322475	0.043117	0.0467811	0.0442192	0.049241	0.0421745	0.038069	0.0623307	0.047467
																													110000000	0.0453737	0.0461186	0.0358161	0.0354851	0.0364347	0.0231089	0.0407754	0.0499426	0.0501364	0.0265914	0.0278597	0.02995	0.0345118	0.0412743	0.0463785	0.0417518	0.0445245	0.0420129	0.0657646	0.0523491
																													111000000	0.0615441	0.0756708	0.0687746	0.0568479	0.0435988	0.0331971	0.0570993	0.0633102	0.0635494	0.044843	0.0480359	0.0498221	0.0616702	0.0620771	0.059825	0.064619	0.0531704	0.0543694	0.0751197	0.06084
																													112000000	0.0658285	0.0777791	0.0666812	0.0588137	0.0473857	0.0388222	0.0587105	0.0617109	0.0641782	0.049194	0.0490014	0.0685129	0.062252	0.0635133	0.0637507	0.0653611	0.0592607	0.064059	0.0767988	0.0609867
																													113000000	0.065895	0.0842972	0.0850901	0.0772314	0.0438371	0.0564105	0.0643542	0.0692982	0.0761259	0.076778	0.0677726	0.0648787	0.0893773	0.0690747	0.0630886	0.0781582	0.0619952	0.0612605	0.0759268	0.0604715
																													114000000	0.0816524	0.0654467	0.0625481	0.0507258	0.0561067	0.0715521	0.0529388	0.0561028	0.0582017	0.0414111	0.0528579	0.0982791	0.0602062	0.0569635	0.0710661	0.0565447	0.0708037	0.0988159	0.0785424	0.0636885
																													115000000	0.0738221	0.0670839	0.0669058	0.0522971	0.0536349	0.0770446	0.0515176	0.0571688	0.0554264	0.0472308	0.0465619	0.0867147	0.0638976	0.0576578	0.0789238	0.0555895	0.0598966	0.0782633	0.0881007	0.0746266
																													116000000	0.0539777	0.0458097	0.0311087	0.0365623	0.0456324	0.0895147	0.0415291	0.0506017	0.0500572	0.0380703	0.0280849	0.0646814	0.0409257	0.0418757	0.0741714	0.0419354	0.0600685	0.0841122	0.0817834	0.0701446
																													117000000	0.0667894	0.0451447	0.0425568	0.0374483	0.0546386	0.0307711	0.0443741	0.0524463	0.050018	0.0330581	0.0282129	0.0606757	0.0381449	0.0435414	0.0739841	0.0425487	0.0631499	0.0798398	0.0835531	0.0655163
																													118000000	0.0478067	0.0551424	0.0398019	0.0437209	0.0392319	0.0239185	0.0491339	0.0591554	0.0576794	0.0338231	0.0373036	0.0527716	0.0427053	0.0497901	0.0529632	0.0506644	0.0487454	0.051966	0.0669907	0.0508107
																													119000000	0.0785591	0.0896939	0.080517	0.0685733	0.0445404	0.0397047	0.0657681	0.0660867	0.0760692	0.0703188	0.0831484	0.067002	0.0876515	0.0787025	0.0582902	0.0748905	0.0582182	0.0602914	0.0716702	0.0559164
																													120000000	0.096686	0.0902664	0.101644	0.0783068	0.05143	0.0956106	0.0661003	0.0688336	0.072655	0.0721379	0.0690796	0.084188	0.0820853	0.0764619	0.0713292	0.0789892	0.0631706	0.0705522	0.0853909	0.0775595
																													121000000	0.0564209	0.0696331	0.0563874	0.0511482	0.0370946	0.0403096	0.0518736	0.0561342	0.0631027	0.0470019	0.051816	0.0460366	0.0603214	0.0560835	0.0485118	0.0562352	0.047047	0.0456587	0.0665089	0.0507998
																													122000000	0.0743616	0.0938602	0.0813353	0.0694693	0.0389006	0.0417271	0.0704756	0.0714621	0.0779567	0.0695173	0.0765827	0.0566455	0.0886683	0.0738326	0.0514668	0.0749532	0.0545528	0.0532175	0.0671078	0.0531071
																													123000000	0.0757403	0.144225	0.0926081	0.0992462	0.059826	0.044125	0.0975595	0.0977476	0.103608	0.0913779	0.0858761	0.089675	0.102981	0.0999616	0.0663374	0.09868	0.0641313	0.0737209	0.0764206	0.0689515
																													124000000	0.0872962	0.107491	0.0799059	0.0769283	0.0473936	0.0388883	0.0825861	0.0828099	0.0854247	0.0715826	0.0794545	0.0637771	0.0961862	0.0871678	0.0753642	0.0850371	0.059889	0.0622852	0.0812318	0.0826466
																													125000000	0.0725828	0.0959749	0.0830132	0.0742778	0.0419693	0.040266	0.069402	0.0700245	0.0799427	0.0760314	0.0894776	0.0720097	0.0940642	0.0805008	0.0550433	0.0787992	0.0550489	0.0576566	0.0685184	0.0592607
																													126000000	0.0800585	0.153741	0.116584	0.110433	0.0410058	0.0583584	0.106804	0.102673	0.118097	0.128764	0.167208	0.0674259	0.142236	0.116485	0.0572369	0.126581	0.0593995	0.0558142	0.0717873	0.0596098
																													127000000	0.0706802	0.144912	0.0828637	0.104185	0.042587	0.0769158	0.106518	0.10199	0.117532	0.129778	0.125833	0.0623736	0.130616	0.112892	0.0640953	0.122473	0.0564981	0.0543189	0.0801226	0.0688086
																													128000000	0.0848123	0.128002	0.136429	0.10611	0.0418746	0.0663966	0.0973605	0.0921676	0.109483	0.130774	0.136511	0.0768248	0.151527	0.103403	0.0544835	0.112374	0.0584718	0.057128	0.0706963	0.0539345
																													129000000	0.105962	0.142513	0.125505	0.113357	0.0503671	0.0784303	0.0995483	0.0915919	0.108275	0.153812	0.120685	0.102764	0.178388	0.113393	0.0737879	0.128375	0.0698572	0.0790989	0.0848012	0.0728986
																													130000000	0.0584027	0.0700176	0.0621169	0.0559682	0.0395838	0.0410684	0.0545546	0.0581501	0.0621221	0.0506587	0.0526769	0.0541408	0.0621998	0.0591164	0.0527268	0.0609479	0.0473222	0.0482218	0.067492	0.0524544
																													131000000	0.0574973	0.0632897	0.059241	0.0502151	0.0383764	0.0310417	0.0557787	0.0608442	0.060136	0.0448965	0.0450978	0.0436406	0.0547024	0.0586264	0.0599417	0.0556697	0.0492694	0.0481674	0.0721723	0.0679839
																													132000000	0.0720253	0.072178	0.0686514	0.055626	0.040239	0.0347831	0.0559477	0.0598797	0.0610287	0.0555245	0.049694	0.0526067	0.0675367	0.0576689	0.0606906	0.0611375	0.0501987	0.0536406	0.0761531	0.0607263
																													133000000	0.0730372	0.0949943	0.0804327	0.0809717	0.0456223	0.0515488	0.0776971	0.080081	0.0871221	0.0810471	0.0733074	0.0772671	0.0918011	0.0811598	0.0727181	0.0854994	0.0596968	0.0652143	0.0812346	0.0678792
																													134000000	0.0655656	0.114292	0.0872116	0.103687	0.0452962	0.0900627	0.0921111	0.0933671	0.098783	0.0899958	0.100679	0.0807112	0.0995686	0.093566	0.0625328	0.109982	0.0578052	0.063645	0.0738058	0.0638057
																													135000000	0.0514138	0.077237	0.0449629	0.0624158	0.0374178	0.0458324	0.0731703	0.0819828	0.0792182	0.0451843	0.0722995	0.0431294	0.0590354	0.0699889	0.0466178	0.0730124	0.0455052	0.0456248	0.059932	0.0517752
																													136000000	0.0805043	0.0824511	0.0831633	0.0674903	0.0433724	0.0593721	0.0585292	0.0586174	0.0710464	0.0730033	0.0707654	0.0746766	0.0801163	0.0635437	0.0610732	0.0720791	0.0575675	0.0652388	0.0768215	0.0586451
																													137000000	0.0461053	0.0644566	0.0412217	0.0509913	0.0327028	0.027112	0.0589302	0.0672558	0.0682657	0.0381303	0.0435566	0.0322448	0.0534811	0.0580847	0.0350429	0.0606013	0.0408683	0.0349715	0.0506661	0.0395
																													138000000	0.0785818	0.0958217	0.0903488	0.0766096	0.0452239	0.0565862	0.0738237	0.0747955	0.0851064	0.0877212	0.0940556	0.0689587	0.102531	0.0788455	0.0621412	0.0829477	0.0585822	0.0645312	0.0742684	0.0608601
																													139000000	0.0722416	0.0904855	0.0876584	0.0683825	0.0389084	0.0332238	0.0782103	0.0826057	0.0856475	0.0565873	0.0664618	0.0668317	0.0733	0.0805726	0.0571982	0.0817325	0.0506865	0.0541769	0.0675462	0.0547247
																													140000000	0.0553708	0.0767946	0.057374	0.060688	0.0365645	0.0307347	0.0725495	0.0804835	0.0777847	0.03964	0.0614781	0.0499388	0.0571557	0.0741319	0.0545927	0.0718355	0.0509394	0.0521655	0.0657275	0.0584683
																													141000000	0.0928369	0.114233	0.111257	0.0857195	0.0481311	0.0571792	0.0813627	0.0791502	0.0882684	0.365766	0.0983459	0.0855037	0.265635	0.0865193	0.0710141	0.0935297	0.0622271	0.0713683	0.0820475	0.0711154
																													142000000	0.0720705	0.0742666	0.0625783	0.0554973	0.037957	0.039905	0.0563632	0.0565808	0.0663441	0.060205	0.0548303	0.0500407	0.0819008	0.0588431	0.0541651	0.0609969	0.0493487	0.0524813	0.0717764	0.0540779
																													143000000	0.0613902	0.0732085	0.0558901	0.057653	0.04853	0.0412263	0.0623165	0.0639759	0.0685481	0.0603012	0.0527904	0.0733674	0.0720444	0.0673156	0.0701533	0.0651985	0.0659617	0.0809298	0.0787338	0.0645872
																													144000000	0.0469127	0.0521008	0.0327469	0.0393058	0.0414493	0.0508207	0.0444114	0.0511328	0.052503	0.0317887	0.0307768	0.0608283	0.0367115	0.043823	0.0727997	0.0447583	0.0537087	0.0762602	0.0831531	0.0675035
																													145000000	0.0456991	0.0487932	0.0278593	0.0354012	0.035809	0.0252332	0.0400132	0.0486935	0.050372	0.0243637	0.0295251	0.0273249	0.0328963	0.041548	0.0478812	0.0427069	0.0412076	0.0381565	0.0717433	0.0522705
																													146000000	0.0655743	0.0667043	0.0612395	0.0441831	0.0396509	0.0548837	0.0484863	0.0531708	0.0551319	0.0363843	0.0360126	0.0407204	0.0538788	0.052164	0.0535486	0.0533128	0.0522017	0.0550965	0.0751692	0.0550078
																													147000000	0.0451595	0.0590016	0.032869	0.0429081	0.0379148	0.0852533	0.0450361	0.0525763	0.0560044	0.0558087	0.0465141	0.0512238	0.0512625	0.0459675	0.0453763	0.0555308	0.0529476	0.0588989	0.0721459	0.0479402
																													148000000	0.0612997	0.053313	0.0535481	0.0423583	0.0442292	0.0557547	0.0464968	0.0521724	0.0525222	0.0378772	0.0414491	0.0648644	0.0530445	0.0456166	0.0530838	0.0508293	0.0523203	0.0628878	0.0727558	0.052101
																													149000000	0.0847865	0.0933098	0.0898644	0.074708	0.0479262	0.0759633	0.0643431	0.065588	0.0717206	0.0634017	0.0778153	0.0817862	0.0848329	0.0708902	0.0671597	0.0750175	0.0691095	0.0810873	0.0797123	0.0605133
																													150000000	0.090766	0.0882039	0.087111	0.0719468	0.0510536	0.0458116	0.0670981	0.0702471	0.0747645	0.0726354	0.0841401	0.0774484	0.084728	0.0702874	0.0674525	0.0727566	0.059161	0.0629781	0.0808045	0.0627784
																													151000000	0.0738413	0.0617906	0.0479731	0.0481831	0.0452179	0.030422	0.0535829	0.0586866	0.0611481	0.0517986	0.0412046	0.0462163	0.0596814	0.051921	0.0620898	0.0560582	0.0536515	0.0585261	0.0765512	0.0595307
																													152000000	0.066196	0.0643071	0.0490055	0.0456716	0.0553614	0.0410302	0.0505955	0.0522106	0.0560494	0.0390394	0.0576207	0.0867052	0.0541846	0.0546797	0.0831342	0.0562445	0.0695037	0.0963494	0.0902065	0.0691156
																													153000000	0.0521138	0.062944	0.0449379	0.0498322	0.0405327	0.027623	0.0502299	0.054295	0.0600912	0.0523279	0.0388276	0.0398822	0.0636665	0.0526393	0.0524073	0.0549886	0.0485131	0.0471864	0.0692481	0.0525972
																													154000000	0.0477846	0.059315	0.0430289	0.0457113	0.0460373	0.0417463	0.048804	0.0565339	0.0576759	0.0393166	0.0386939	0.0386642	0.0476801	0.0477521	0.0511247	0.0523211	0.0489377	0.0505127	0.0668314	0.0537215
																													155000000	0.0574145	0.06882	0.0674511	0.0594078	0.0472644	0.0656843	0.05711	0.061963	0.06668	0.0557677	0.0588167	0.0496182	0.0664642	0.0587159	0.0564136	0.0620135	0.0498429	0.0512964	0.0693332	0.054688
																													156000000	0.0671618	0.080126	0.0724364	0.0661382	0.0539843	0.0650952	0.0646505	0.0684813	0.0692774	0.0627762	0.0568583	0.0679099	0.076851	0.0688176	0.0716546	0.0684295	0.0616752	0.0680493	0.0806451	0.0659852
																													157000000	0.0774444	0.0798739	0.0865837	0.0654459	0.0460283	0.04889	0.0632078	0.0674726	0.0695838	0.0588284	0.0648757	0.0770715	0.0686633	0.066787	0.0622679	0.0708592	0.0568094	0.0637004	0.0738961	0.0588346
																													158000000	0.0619542	0.0759288	0.0579464	0.0589536	0.038763	0.040653	0.0554943	0.0582404	0.0656702	0.0583661	0.0538111	0.0459592	0.0716025	0.0597852	0.0531162	0.0613578	0.0484436	0.0512296	0.0722681	0.0524841
																													159000000	0.0524091	0.0717157	0.0396867	0.0586788	0.0499971	0.0505605	0.0589658	0.0663724	0.0656804	0.0504877	0.0534426	0.0964576	0.0674563	0.0623445	0.0774067	0.0592703	0.063743	0.0850838	0.0846863	0.0728392
																													160000000	0.0672673	0.0805925	0.0740575	0.0594428	0.0418027	0.0518436	0.0630177	0.064717	0.0702591	0.0598553	0.0735105	0.0654046	0.0731787	0.0665533	0.0665541	0.0662741	0.0547559	0.0650903	0.0807858	0.0643189
																													161000000	0.0521979	0.0592041	0.0441801	0.0463888	0.0420483	0.0405383	0.0500288	0.0551828	0.0592188	0.0379816	0.0377253	0.0382211	0.0495772	0.0510168	0.0553097	0.0529177	0.0486841	0.0515094	0.0704507	0.0605772
																													162000000	0.0429164	0.0489371	0.0252261	0.0357199	0.0351871	0.0234885	0.0403415	0.0492023	0.0504385	0.0252936	0.029298	0.0295002	0.0339335	0.0402112	0.0448283	0.0431868	0.0416606	0.0415481	0.0688093	0.0479991
																													163000000	0.0436099	0.0566606	0.028869	0.0380379	0.0340857	0.0235795	0.0418807	0.0498499	0.0531592	0.0228819	0.0317697	0.0263228	0.031255	0.0432783	0.0388397	0.0486643	0.0377916	0.0342755	0.0654886	0.0446097
																													164000000	0.0427931	0.0527036	0.0294213	0.0387225	0.0362788	0.0249457	0.0411356	0.0505461	0.0552816	0.0263944	0.0323252	0.0290212	0.0326225	0.0432981	0.0420471	0.0464869	0.0401015	0.037595	0.067117	0.0464281
																													165000000	0.0449625	0.0524323	0.0326633	0.0379824	0.0400286	0.0355856	0.0393671	0.047259	0.0505947	0.0305997	0.0302865	0.0315657	0.0371907	0.0410246	0.0500483	0.0452109	0.042325	0.0436491	0.0737365	0.0547573
																													166000000	0.0433474	0.0526637	0.0267149	0.037132	0.034884	0.0236535	0.0400479	0.0486698	0.0511806	0.0267005	0.0301105	0.02692	0.0334556	0.0416906	0.0428456	0.0471456	0.0393416	0.0355666	0.0669185	0.0469712
																													167000000	0.0508975	0.0593851	0.0522053	0.0437723	0.0463867	0.0355371	0.0466576	0.0533107	0.0549524	0.0349908	0.0374073	0.0511211	0.0454472	0.0505139	0.0666629	0.0491076	0.0518993	0.0570669	0.0826494	0.0638227
																													168000000	0.0518627	0.0561871	0.0445069	0.0417082	0.0454889	0.0300752	0.0462606	0.0521103	0.0532474	0.0373672	0.0392323	0.0463961	0.0483006	0.0491729	0.0558968	0.048264	0.051564	0.053099	0.07265	0.0548652
																													169000000	0.0570357	0.0818284	0.085587	0.0552497	0.0424467	0.0371522	0.0576802	0.0623223	0.065969	0.0561622	0.0483796	0.053806	0.0758508	0.0604384	0.0542974	0.0627892	0.0517268	0.0563326	0.0710099	0.0510081
																													170000000	0.0702404	0.0774119	0.0786932	0.0689425	0.05057	0.0500202	0.063862	0.0665994	0.0732004	0.0729874	0.0597371	0.120466	0.0811802	0.0649245	0.0758837	0.0711933	0.0666744	0.0927471	0.0823028	0.0628506
																													171000000	0.0829612	0.0702962	0.0656493	0.0584641	0.0561652	0.033872	0.0612917	0.0618646	0.0650246	0.052872	0.0567215	0.101301	0.0671048	0.0650895	0.075992	0.0619494	0.0681457	0.0852245	0.0803363	0.0673581
																													172000000	0.103576	0.0867764	0.0833441	0.074543	0.0439201	0.0452309	0.0642871	0.064363	0.0683836	0.0552839	0.0756459	0.0555043	0.077466	0.0714453	0.0612962	0.074556	0.0569034	0.0575637	0.072315	0.0613
																													173000000	0.04552	0.0550391	0.0327522	0.0386704	0.0466768	0.053173	0.0438519	0.0514584	0.053518	0.0355009	0.0323652	0.0572211	0.0445476	0.0445455	0.0642227	0.0474165	0.051998	0.0645226	0.0797231	0.0653835
																													174000000	0.0475459	0.0501783	0.0338587	0.0392055	0.0379405	0.0488557	0.0402431	0.0464528	0.0500601	0.030305	0.0306978	0.0363797	0.0381184	0.0429576	0.0521771	0.0415751	0.0464459	0.0501775	0.070633	0.0554668
																													175000000	0.0443457	0.0452919	0.0286517	0.0353511	0.0353716	0.0301064	0.0374855	0.0443907	0.0482761	0.0294731	0.0269111	0.038204	0.0369075	0.039629	0.0493464	0.0384595	0.0454251	0.0549003	0.0690936	0.0497485
																													176000000	0.0456296	0.0511767	0.040059	0.0395118	0.0376743	0.0346755	0.0445736	0.0526784	0.055635	0.0298256	0.0352215	0.0313686	0.0402301	0.0461259	0.0444305	0.0443539	0.044491	0.0416538	0.061534	0.0472498
																													177000000	0.0854606	0.079034	0.0694864	0.0692084	0.0554926	0.0658078	0.0620876	0.063302	0.0707223	0.0685137	0.0656008	0.0836805	0.0863851	0.0699799	0.0849701	0.0684078	0.0666116	0.0846677	0.0898063	0.0770336
																													178000000	0.0538774	0.0504378	0.0405645	0.0402444	0.0443274	0.0457226	0.0476814	0.0540357	0.0533957	0.0351241	0.0348349	0.0399323	0.0492858	0.0494761	0.0688849	0.0480456	0.0499133	0.0546942	0.0811515	0.0661382
																													179000000	0.0780831	0.0777112	0.0736201	0.0660183	0.0481863	0.0480531	0.0602358	0.0626647	0.06877	0.0755041	0.0739649	0.104682	0.0901571	0.0665073	0.0781688	0.0677683	0.0631368	0.0824546	0.0900197	0.0671855
																													180000000	0.0514007	0.0619026	0.0584502	0.0450056	0.0385034	0.0307748	0.0476112	0.0548891	0.057266	0.0454504	0.0458423	0.0495897	0.0508555	0.0504089	0.0571565	0.0515656	0.0477022	0.051788	0.0738955	0.0562591
																													181000000	0.0458595	0.0542395	0.0336574	0.0442854	0.0578651	0.0260174	0.0482365	0.0571141	0.0608794	0.0608313	0.0364457	0.145581	0.0565517	0.0464682	0.0883086	0.0510771	0.0765068	0.126656	0.0937245	0.0644352
																													182000000	0.0531313	0.0592554	0.0462181	0.0490769	0.0443552	0.030758	0.0527919	0.0606889	0.062979	0.0466551	0.0442451	0.0699845	0.0539263	0.0507509	0.0633337	0.0566136	0.0595013	0.0755297	0.0739859	0.0556714
																													183000000	0.0876356	0.0929042	0.0880104	0.0765927	0.0488849	0.0515067	0.0734848	0.0725453	0.0848334	0.0851168	0.0992104	0.0994622	0.098559	0.0760951	0.0674841	0.0812392	0.065889	0.0759018	0.0775687	0.064131
																													184000000	0.106274	0.138406	0.15531	0.12636	0.0508494	0.0867036	0.0947205	0.0915361	0.110919	0.177839	0.125296	0.111071	0.191473	0.108119	0.0715235	0.128762	0.0664383	0.0692284	0.0882677	0.0732081
																													185000000	0.0883115	0.0848953	0.0880631	0.0724234	0.0445744	0.0626795	0.0675978	0.0696706	0.0780972	0.0732348	0.0663588	0.065772	0.0902668	0.070459	0.0608838	0.0759769	0.0567028	0.0608054	0.0739354	0.0610563
																													186000000	0.0822607	0.104958	0.10872	0.0846132	0.0528867	0.0680539	0.0810517	0.0822256	0.0873644	0.098924	0.0899991	0.0944938	0.106256	0.0837941	0.0794207	0.0872372	0.0666601	0.0730526	0.0868612	0.080277
																													187000000	0.076847	0.0898825	0.071275	0.0806103	0.0442496	0.0559643	0.0755084	0.0784382	0.0793116	0.0700448	0.0928663	0.0718862	0.0830411	0.0745009	0.059533	0.0845387	0.0615138	0.0645922	0.0714773	0.0555642
																													188000000	0.100818	0.0939274	0.0776433	0.0741342	0.0505946	0.0638136	0.0689111	0.0691049	0.0712879	0.0533351	0.0973036	0.0804117	0.0724886	0.0708184	0.0730814	0.0766847	0.0722135	0.086067	0.0779967	0.0649583
																													189000000	0.0569603	0.0574042	0.0407313	0.0579003	0.0376184	0.0387138	0.0519655	0.0592905	0.0628371	0.0327691	0.0547062	0.0333345	0.0485535	0.0529876	0.0434165	0.0592634	0.0472081	0.0438993	0.0599912	0.045541
																													190000000	0.0824041	0.0611809	0.0596556	0.0504025	0.0440389	0.0339638	0.0507435	0.0556253	0.0597168	0.0437599	0.0393394	0.0467465	0.0567608	0.0531122	0.0578921	0.0572699	0.0552087	0.0599433	0.0744145	0.0582618
																													191000000	0.052419	0.0554649	0.0375232	0.0419241	0.0402131	0.0272824	0.0457855	0.0527619	0.0546531	0.0373929	0.0349087	0.0349296	0.047743	0.0464587	0.0510486	0.0480618	0.0463255	0.0470679	0.0681312	0.0549251
																													192000000	0.0734565	0.0618729	0.0480955	0.050895	0.0436981	0.0479838	0.0527463	0.0596944	0.0596203	0.0521243	0.0415866	0.0478069	0.0682468	0.0579553	0.0697312	0.0553581	0.0512924	0.0587694	0.0794605	0.0742477
																													193000000	0.0621251	0.0773594	0.0765055	0.0716155	0.042422	0.0329805	0.0661457	0.0701319	0.0758037	0.0547583	0.0627432	0.0482142	0.0736756	0.0673001	0.0576006	0.072744	0.0527349	0.0527477	0.0682365	0.0577764
																													194000000	0.106293	0.135685	0.123592	0.119653	0.0462635	0.0422492	0.0986616	0.0955658	0.108156	0.121487	0.119749	0.0858265	0.151449	0.109034	0.064557	0.12103	0.0642328	0.061364	0.0749323	0.0619191
																													195000000	0.081316	0.128823	0.0965531	0.11116	0.0476462	0.0683022	0.0954622	0.0917765	0.115876	0.137483	0.139079	0.0953182	0.160167	0.0947185	0.0641897	0.117849	0.0613337	0.0619617	0.0810632	0.0621605
																													196000000	0.0818376	0.102143	0.0947734	0.0854489	0.041328	0.0632329	0.0762657	0.0714139	0.0897204	0.11771	0.0960417	0.0743777	0.128386	0.0800593	0.0589647	0.0924094	0.0555819	0.0568348	0.0721722	0.0579633
																													197000000	0.081753	0.103881	0.0885623	0.0912491	0.0553724	0.0899724	0.075111	0.0736193	0.0902944	0.112391	0.0939361	0.10381	0.123084	0.0818681	0.0751969	0.0944617	0.0640233	0.0805915	0.0904211	0.0727523
																													198000000	0.0448507	0.0695491	0.0468085	0.0499965	0.0383219	0.0231241	0.0547438	0.056248	0.0642999	0.042696	0.047652	0.0405086	0.0462688	0.0547367	0.0462769	0.0599972	0.043707	0.047267	0.0645047	0.0450281
[truncated: 21 more columns]

## Sheet: LD
CHR	SNP	BP	L2
3	rs9755941	61044	25.5668
3	rs13060385	61495	19.9836
3	rs13072188	63411	27.8123
3	rs9713920	66083	23.8421
3	rs9681213	66894	14.9253
3	rs13089679	69244	15.6625
3	rs9682794	70895	31.8358
3	rs12637617	71404	24.392
3	rs1516319	72041	1.77904
3	rs9284831	73603	23.6947
3	rs7635788	73789	14.5682
3	rs13088932	74052	4.22575
3	rs1516320	76317	16.4359
3	rs1548188	77037	18.3456
3	rs1400174	77174	31.4348
3	rs7613409	80711	10.8563
3	rs1516321	82010	15.3681
3	rs1949341	86204	16.0086
3	rs13088719	87232	15.1381
3	rs17075510	95357	23.6159
3	rs1400176	95973	26.5838
3	rs9817072	96098	8.82979
3	rs6800996	96855	26.6222
3	rs7630409	101192	17.1415
3	rs990284	104972	22.3972
3	rs17030598	105365	22.1924
3	rs1516332	105793	19.2327
3	rs1516334	106424	16.2202
3	rs17042559	107626	15.2503
3	rs1015456	107776	21.7787
3	rs1568093	107790	26.8467
3	rs17042708	108226	15.6623
3	rs954824	114133	29.3016
3	rs7624034	115040	18.132
3	rs4685781	117152	30.715
3	rs1123956	119892	30.8372
3	rs9860846	120321	27.7301
3	rs9311804	121226	31.5091
3	rs1400177	125808	24.4005
3	rs2176252	126209	11.4648
3	rs17047339	127644	24.6817
3	rs17047384	127933	17.0863
3	rs6443038	133412	23.8198
3	rs6788514	134991	30.9136
3	rs7648695	135806	31.0087
3	rs994518	137868	24.9157
3	rs1112442	138909	30.861
3	rs1516318	140194	31.0087
3	rs17325178	140644	29.0488
3	rs11711363	140727	17.3315
3	rs12715640	141016	30.9623
3	rs7628020	141117	30.9452
3	rs17325283	142050	15.1214
3	rs13085684	142069	25.2381
3	rs1516316	142131	27.2102
3	rs6770573	142682	24.9266
3	rs2386556	143719	33.5294
3	rs1016162	143982	33.5294
3	rs7623734	144832	30.988
3	rs12636620	145522	24.6971
3	rs7651017	145535	30.9623
3	rs7651086	145558	31.0817
3	rs9790115	145723	32.0938
3	rs17050287	147065	20.6453
3	rs1568091	147115	28.2879
3	rs7429216	147520	20.6453
3	rs9856879	148725	25.5856
3	rs17050452	149179	33.084
3	rs17259853	149197	20.6212
3	rs12633980	151789	23.7437
3	rs7629216	152005	18.6036
3	rs9857814	152047	18.2981
3	rs6786696	152592	18.4915
3	rs11927066	156570	22.7981
3	rs1568087	160100	32.354
3	rs1568086	160814	18.7345
3	rs11714648	168688	24.0828
3	rs13070820	168827	21.5396
3	rs6805411	170010	24.1125
3	rs1400181	170798	31.011
3	rs1400180	170968	31.564
3	rs9832112	171308	26.6045
3	rs1110344	171350	21.3763
3	rs7639674	172520	36.4515
3	rs10510180	172542	17.1843
3	rs17326792	172756	31.7417
3	rs1516342	172906	21.7399
3	rs9310378	173714	23.8892
3	rs1159106	174514	28.5783
3	rs2102777	174816	29.7624
3	rs1516341	175348	21.3388
3	rs4684051	178525	36.7517
3	rs4684741	179527	20.7481
3	rs1568097	180151	30.894
3	rs1158449	180510	28.6914
3	rs9842824	181610	28.1701
3	rs1400179	182674	21.017
3	rs11717011	182913	21.8029
3	rs7619069	184365	32.6598
3	rs9878349	185281	32.3
3	rs6807605	186019	23.0822
3	rs2048629	186790	30.6
3	rs17327241	187375	25.4488
3	rs4684083	188865	19.9719
3	rs9754850	190290	32.6917
3	rs9754552	190411	32.7847
3	rs10510181	191047	36.719
3	rs1516336	191260	22.2067
3	rs7653043	191529	29.5982
3	rs10510184	195315	23.8199
3	rs10510185	195923	23.2804
3	rs10446438	201830	23.7409
3	rs11128687	201998	30.3343
3	rs1516348	202034	29.2768
3	rs1400186	206063	26.7705
3	rs7639393	206914	33.959
3	rs1516347	207651	11.508
3	rs6442427	211745	11.4873
3	rs9872695	214121	26.519
3	rs1400185	215871	33.7015
3	rs17328201	216035	21.7371
3	rs17042151	217268	25.6565
3	rs17262485	217541	27.4343
3	rs13078425	217644	20.9216
3	rs2892212	218663	27.3732
3	rs6790285	220531	27.2657
3	rs2055316	221081	20.5573
3	rs7630843	223681	27.5322
3	rs1850264	226067	35.5798
3	rs7632811	234726	23.6586
3	rs17044266	234877	26.8982
3	rs6805267	235605	26.6479
3	rs17329038	235748	25.288
3	rs1516338	236759	22.69
3	rs1516340	237075	27.3576
3	rs2271499	238801	22.1932
3	rs17329226	241572	23.1042
3	rs17329247	241913	27.0221
3	rs6769747	244949	22.8008
3	rs17329331	247241	19.0451
3	rs5024851	247473	23.1091
3	rs12496968	250713	36.5641
3	rs9809528	250758	34.2451
3	rs6790586	250912	36.8658
3	rs4685447	252068	5.0776
3	rs4685448	252344	34.2459
3	rs17006405	253573	23.6006
3	rs17329688	253679	13.6214
3	rs6768035	253799	20.8601
3	rs331869	255395	4.90742
3	rs2133402	256258	23.4775
3	rs331868	256561	4.88235
3	rs11714407	258123	25.3539
3	rs331866	259011	4.88235
3	rs931678	259457	23.8711
3	rs17330105	260434	24.422
3	rs11721252	260896	18.7265
3	rs461375	261652	4.2318
3	rs636092	261902	8.25717
3	rs11707773	262775	19.6403
3	rs12497697	264192	18.2168
3	rs331855	264293	19.0963
3	rs331853	265425	22.2929
3	rs1112886	266512	19.4119
3	rs2055314	269035	32.8559
3	rs2055315	269338	33.0735
3	rs3872649	270521	18.1843
3	rs17264626	272256	23.783
3	rs17264828	277219	20.2385
3	rs13091018	277659	28.1621
3	rs17011221	277673	3.20788
3	rs17264905	277746	23.9207
3	rs13091217	277778	28.6254
3	rs13091420	277889	28.9852
3	rs17265134	279141	23.9207
3	rs7640724	283039	29.3584
3	rs17271940	283747	25.6025
3	rs455635	285316	32.5451
3	rs17012651	285783	5.77698
3	rs17012663	285806	24.2373
3	rs9813769	286023	25.7714
3	rs435917	286552	21.6639
3	rs455357	287419	31.0189
3	rs625589	288775	28.8522
3	rs3864046	289311	22.4124
3	rs162738	292992	22.6526
3	rs331885	294397	19.4632
3	rs4125616	294646	24.594
3	rs3901003	295196	25.6474
3	rs4002871	295654	19.4632
3	rs445658	297321	19.4632
3	rs432685	298171	27.584
3	rs11707286	301987	21.603
3	rs3934035	306714	23.287
3	rs17273893	309363	18.2752
3	rs17016845	309858	20.6816
3	rs3956142	310616	17.8472
3	rs17016917	310747	25.774
3	rs17016919	310763	16.9025
3	rs13089564	310946	17.775
3	rs17017010	311851	19.6249
3	rs6795631	312177	19.9953
3	rs6764363	312349	24.5014
3	rs4685523	313459	18.264
3	rs3872668	314429	25.3283
3	rs17017690	316189	18.662
3	rs11707796	316417	20.7269
3	rs3913286	316460	20.1515
3	rs162732	316524	20.1515
3	rs331858	316550	29.8539
3	rs9310783	317145	18.3814
3	rs17274531	317841	17.9866
3	rs9830226	318812	16.6598
3	rs11929364	320201	18.1253
3	rs1909383	323615	20.6878
3	rs1909382	323827	30.0666
3	rs458481	324149	21.4746
3	rs9310805	324484	19.058
3	rs17019407	325068	19.058
3	rs425366	325410	29.9504
3	rs9990181	326484	29.9322
3	rs9990005	326537	19.3071
3	rs17274959	329106	4.43319
3	rs191362	329445	31.1373
3	rs4541385	329970	25.7214
3	rs3933034	330037	25.7286
3	rs11712380	333561	19.4002
3	rs3901552	334289	19.7814
3	rs17021268	336454	11.6157
3	rs331892	337727	29.6783
3	rs17354487	340312	19.0437
3	rs332479	340440	29.0524
3	rs332478	341059	23.0992
3	rs332477	341158	21.1954
3	rs12637355	342281	20.2601
3	rs331879	342377	20.5168
3	rs13093895	343022	24.8621
3	rs1391909	348002	28.2572
3	rs17023537	348599	22.1853
3	rs459427	348733	28.8116
3	rs2648466	353314	17.0888
3	rs41408847	353918	20.4138
3	rs2648465	354290	16.2828
3	rs381357	354495	15.1295
3	rs392670	356565	13.0245
3	rs330900	359160	15.7492
3	rs4685578	359454	8.90726
3	rs2272522	361508	15.4105
3	rs162589	363254	16.097
3	rs162734	367757	10.3192
3	rs330891	371160	15.8618
3	rs330893	372448	20.6424
3	rs330894	372785	12.2608
3	rs4685598	373693	17.6255
3	rs17028711	374052	6.96054
3	rs7630509	374168	17.4866
3	rs1975192	374788	21.7441
3	rs6800364	374869	17.6343
3	rs11129453	375590	9.77368
3	rs3773410	376603	20.1679
3	rs4685599	377114	12.7389
3	rs3773409	377249	20.7676
3	rs9873156	377556	12.7389
3	rs12494297	377792	20.7504
3	rs9873627	377848	16.9268
3	rs7649544	378069	12.7389
3	rs2060311	380341	10.5349
3	rs17527233	380572	10.0429
3	rs1353811	381302	11.8423
3	rs11715127	384169	11.097
3	rs9637430	387597	11.6128
3	rs13078884	391586	11.5888
3	rs3773395	392578	9.29155
3	rs3773393	394293	15.695
3	rs892296	397731	15.7058
3	rs1874947	397958	15.851
3	rs9311030	398222	1.61579
3	rs9841789	398934	15.9973
3	rs13071536	399143	8.84765
3	rs13083718	399171	15.9989
3	rs2060312	401533	15.7723
3	rs17527865	404288	6.5017
3	rs4685627	404334	15.8523
3	rs2293675	404658	7.46744
3	rs12637802	409221	9.78154
3	rs2201913	409498	10.4642
3	rs1391882	409515	4.67117
3	rs2196038	410548	10.013
3	rs4432627	412925	7.52693
3	rs9876565	414050	8.26051
3	rs3773384	416441	13.7645
3	rs3773383	416943	14.1353
3	rs3821619	417207	15.0803
3	rs3773381	417979	14.2749
3	rs930237	417994	2.43504
3	rs3773380	418089	13.2491
3	rs3773379	418585	7.10323
3	rs2387181	419022	7.75843
3	rs3773377	419143	8.3945
3	rs2196039	422639	5.38709
3	rs11706690	423018	4.01767
3	rs7349532	427635	3.37902
3	rs4685668	430682	8.54488
3	rs4685670	431363	8.54488
3	rs12488723	431740	8.54488
3	rs11129762	433955	6.25179
3	rs1978731	434444	5.96589
3	rs6798616	435713	8.48546
3	rs6806357	435875	8.48546
3	rs6442824	436042	5.05362
3	rs1865164	436885	4.05024
3	rs1865166	437044	5.05362
3	rs3773376	438253	5.83232
3	rs2387188	441553	3.79501
3	rs9882918	445779	8.45972
3	rs6807794	446221	8.45972
3	rs2117046	448527	8.48546
3	rs1065035	448979	7.90794
3	rs9820546	449246	8.48546
3	rs4494911	467157	8.86624
3	rs13087881	470808	8.73515
3	rs13079540	471460	7.30533
3	rs934454	475007	8.59088
3	rs1988234	489181	3.84768
3	rs9842070	497892	8.44804
3	rs9837100	503138	6.12389
3	rs2033519	503149	5.48876
3	rs2570020	503708	6.41178
3	rs2033523	504151	8.97139
3	rs2033524	504313	6.64911
3	rs9311359	504756	5.65267
3	rs1078673	505030	6.64165
3	rs892292	505606	6.64911
3	rs2729076	516255	12.1439
3	rs12634251	528532	12.6114
3	rs11130113	529666	13.2695
3	rs9311407	533258	13.4417
3	rs1865160	535673	8.14647
3	rs9865649	536456	10.3815
3	rs6802761	542192	9.88673
3	rs17267716	546738	10.0998
3	rs4072082	552113	10.0117
3	rs9816971	554015	10.4165
3	rs7621424	556800	3.01292
3	rs2892304	560379	6.84787
3	rs4685846	563399	12.3201
3	rs1531915	563681	12.3201
3	rs1531913	565961	12.3802
3	rs3924198	570612	12.9592
3	rs2035524	571131	6.39493
3	rs4685874	579178	10.8578
3	rs7616665	580063	12.7186
3	rs9857545	581161	11.203
3	rs4685883	582690	11.203
3	rs9878845	585119	16.6305
3	rs17208795	586487	12.973
3	rs9816725	597064	16.0089
3	rs9837987	598777	16.4408
3	rs9855240	599570	15.0447
3	rs9850692	599626	16.4408
3	rs17042662	600158	8.02172
3	rs17042700	601789	14.4809
3	rs2729047	602159	8.02172
3	rs1947993	602207	2.65917
3	rs2729258	602574	18.1012
3	rs2729048	602689	9.80617
3	rs2729142	602772	9.80617
3	rs2627948	602858	9.80617
3	rs2729207	604868	17.7063
3	rs2729225	605628	16.4408
3	rs2729247	607512	17.9046
3	rs2729257	609566	14.4809
3	rs2252871	610577	14.4809
3	rs2729054	620311	12.5559
3	rs9873390	644290	7.62285
3	rs9834204	656568	8.02359
3	rs11926907	663627	17.6468
3	rs11916650	665567	8.02172
3	rs1484545	666971	16.0616
3	rs17269108	668003	8.17168
3	rs9844190	668832	16.2477
3	rs9848984	668914	16.2477
3	rs9826384	669380	16.2477
3	rs1586221	670236	8.19024
3	rs1484543	671006	17.7597
3	rs9809898	671993	8.19024
3	rs9819375	673348	15.3926
3	rs9311812	673704	16.9513
3	rs9824721	674242	15.3926
3	rs7647780	677112	2.93903
3	rs1351865	678347	6.29464
3	rs41486650	680601	16.053
3	rs9631481	684744	8.64648
3	rs9881090	690620	12.8554
3	rs17044991	693942	10.4891
3	rs2627979	703406	12.7057
3	rs1905605	703725	7.15392
3	rs2729145	704320	12.7276
3	rs2729146	704649	12.7057
3	rs10049372	707654	15.6852
3	rs7615785	710880	11.7086
3	rs7649099	716885	20.3921
3	rs716633	718313	20.3921
3	rs9875221	720087	20.3921
3	rs2054741	720952	20.1161
3	rs2054740	720990	12.7091
3	rs2627966	721851	14.8132
3	rs2627965	722279	20.1161
3	rs2729159	723042	14.8132
3	rs10510196	723428	13.9062
3	rs10510197	723460	14.8132
3	rs1484507	723755	14.8132
3	rs2200313	723937	20.1161
3	rs7640937	728162	15.2546
3	rs4596136	728950	15.2546
3	rs13066393	729510	15.2546
3	rs11708691	731277	13.9062
3	rs2729164	732750	12.0521
3	rs2627943	732778	17.5013
3	rs1586218	736227	22.7604
3	rs13093566	742786	15.9575
3	rs1385194	744058	20.0422
3	rs1484515	746092	19.9201
3	rs1484517	746535	19.9201
3	rs2729085	750389	16.885
3	rs2729088	754865	23.6232
3	rs12715600	755370	23.6467
3	rs9842911	758382	10.488
3	rs6789520	761907	10.3617
3	rs9883263	763586	18.6677
3	rs9873686	764581	23.3388
3	rs4686104	767461	18.8822
3	rs9829368	767659	18.8822
3	rs2729093	776321	20.8693
3	rs13320566	778709	20.9498
3	rs9849397	779167	20.9498
3	rs11709432	780291	16.6326
3	rs2729094	783035	20.7347
3	rs4311202	787770	16.2138
3	rs7621645	789427	13.4285
3	rs4254643	792207	16.1635
3	rs2689860	800548	16.3422
3	rs17047538	800606	13.6258
3	rs2140502	806930	13.6924
3	rs11714239	809720	16.3151
3	rs13063117	809878	5.60644
3	rs1523896	817978	8.72391
3	rs17047823	818135	15.0527
3	rs6786311	820208	22.2972
3	rs1949768	824942	22.209
3	rs7620488	832589	10.8907
3	rs1357614	837481	15.1353
3	rs17486433	840276	14.9451
3	rs4627747	842114	22.8272
3	rs1523904	842407	16.5662
3	rs1523903	843748	20.7129
3	rs1464704	845579	18.3431
3	rs1523902	847139	15.3277
3	rs11131099	848802	17.6464
3	rs6786909	850922	20.6504
3	rs7629783	857325	20.3334
3	rs1403919	857458	25.3467
3	rs7621555	857790	20.3334
3	rs4638955	858548	17.8004
3	rs11914853	864513	20.612
3	rs13076532	865779	22.9643
3	rs4355269	865937	20.2778
3	rs6805367	866859	20.2778
3	rs4686213	872667	25.2551
3	rs11921605	874785	15.3743
3	rs13062025	874972	6.3456
3	rs1464700	877099	18.8159
3	rs1568748	877235	19.8807
3	rs13066227	877925	19.7022
3	rs13084891	878370	19.8807
3	rs12495737	878511	19.7343
3	rs10510199	880594	18.218
3	rs12488182	880768	17.8316
3	rs7645919	883209	27.9281
3	rs4684585	883851	27.9281
3	rs4686226	885794	24.6064
3	rs1403910	886304	27.3784
3	rs17434060	886925	9.91519
3	rs6764632	887059	19.0304
3	rs6805972	887170	27.6508
3	rs4686228	887936	28.1633
3	rs12639429	892152	28.1633
3	rs4686247	892951	28.1633
3	rs35964523	898661	27.9548
3	rs2222506	900367	27.9548
3	rs6776251	903380	27.9548
3	rs1403916	905686	18.0345
3	rs12637032	908745	26.5914
3	rs1464701	915389	14.4532
3	rs4686264	917693	14.4532
3	rs10510201	920346	18.3158
3	rs1523890	926471	9.42448
3	rs6788253	927360	11.0973
3	rs6786950	928456	12.2932
3	rs13091513	930567	12.9182
3	rs13090889	932212	12.5142
3	rs2313182	940698	9.57175
3	rs9830614	941639	13.5463
3	rs17049673	942672	3.43966
3	rs6810064	944436	11.3555
3	rs6774993	947488	4.46387
3	rs6809475	948531	12.9017
3	rs9812345	949345	4.23405
3	rs2030661	951367	13.2422
3	rs9838891	958096	8.54074
3	rs1357616	963381	12.9749
3	rs11131161	964579	12.0843
3	rs17050085	970950	19.1318
3	rs1464707	972059	10.4977
3	rs1464706	972112	8.45069
3	rs17050157	975647	17.267
3	rs11920873	975836	13.7173
3	rs6803481	976815	18.9403
3	rs17435539	977968	13.3982
3	rs4280626	979343	5.14565
3	rs4270488	980897	13.6158
3	rs4686323	983297	13.4934
3	rs12637285	983994	13.8175
3	rs6809345	984037	13.3668
3	rs11713167	984435	12.0338
3	rs12494743	990754	20.09
3	rs11914673	992289	6.11318
3	rs4303857	994754	13.492
3	rs12629825	995334	13.651
3	rs12630927	995511	13.0022
3	rs7629228	996315	3.36537
3	rs7625238	996718	4.4368
3	rs11131168	998513	10.5514
3	rs10510203	1000944	12.169
3	rs13083404	1002028	13.3405
3	rs17050401	1006429	12.469
3	rs10510204	1006912	10.4565
3	rs11131170	1009495	22.2131
3	rs11921596	1011877	22.3589
3	rs7652252	1013410	11.8699
3	rs4234578	1014408	11.8699
3	rs4322986	1014483	11.8699
3	rs4594610	1014666	11.8699
3	rs13324492	1015997	11.8699
3	rs13326634	1016158	11.8699
3	rs17050469	1017408	23.861
3	rs12639107	1018269	21.9379
3	rs4390915	1018544	27.0665
3	rs6776279	1020329	27.0665
3	rs4686358	1028349	27.0665
3	rs7631369	1028679	26.4847
3	rs4367044	1029987	26.6836
3	rs7641637	1030428	26.8653
3	rs6443254	1033035	26.8653
3	rs4356805	1033640	26.8653
3	rs4401351	1033790	24.8719
3	rs9312040	1034188	26.8653
3	rs7638282	1034997	26.9368
3	rs4686368	1035503	27.3267
3	rs7644439	1036877	27.3267
3	rs6443261	1040539	27.3267
3	rs6443262	1040562	27.3267
3	rs6764623	1046038	11.998
3	rs9854602	1046083	14.4654
3	rs9870620	1050424	22.3913
3	rs13086203	1050587	21.3331
3	rs4475029	1050922	22.3913
3	rs11717257	1053653	17.7719
3	rs4266176	1059654	22.2061
3	rs4686384	1061761	14.9233
3	rs6792904	1063667	15.0199
3	rs6793028	1063826	14.8487
3	rs11128506	1066688	15.1777
3	rs17437406	1066971	13.7981
3	rs12636546	1067033	14.6193
3	rs17032413	1067758	22.9036
3	rs17032419	1068236	9.81487
3	rs17032482	1070039	14.4721
3	rs4478063	1071362	14.8031
3	rs4532114	1078615	14.8823
3	rs7631088	1079024	14.8823
3	rs6442152	1079629	15.109
3	rs12637447	1081998	20.8853
3	rs10212227	1090485	3.76314
3	rs1504056	1090541	10.5434
3	rs1504057	1090551	10.5434
3	rs1504058	1090602	11.6193
3	rs17032728	1090860	3.74195
3	rs4684670	1091110	10.8341
3	rs1472714	1092542	15.3879
3	rs2174264	1092927	15.4438
3	rs2729108	1093174	16.8544
3	rs2727994	1094516	15.0138
3	rs2729110	1095257	14.6482
3	rs6442164	1096770	4.32929
3	rs2727996	1097901	13.8774
3	rs2727997	1098731	10.3855
3	rs6442167	1106163	9.71801
3	rs7636686	1110339	9.71801
3	rs1394175	1110601	15.4036
3	rs1504068	1115173	16.0303
3	rs1857699	1115904	12.5697
3	rs2727986	1117485	15.3071
3	rs1504070	1118212	13.1955
3	rs2047887	1118365	2.41761
3	rs2047888	1118426	4.80561
3	rs2729122	1119888	15.1985
3	rs11719195	1122000	4.73042
3	rs2729124	1122130	9.91079
3	rs4066001	1122158	8.21097
3	rs2313543	1122369	8.21097
3	rs2729125	1122456	8.1924
3	rs2727987	1125117	8.44878
3	rs950989	1125383	13.1559
3	rs2729130	1125605	9.05794
3	rs2729134	1126930	8.18289
3	rs2655198	1127033	8.18289
3	rs2729137	1127372	7.50685
3	rs2729139	1128074	8.67359
3	rs17033401	1128245	7.07504
3	rs2729140	1128796	6.79322
3	rs6807118	1134445	9.57795
3	rs9881241	1139641	9.68424
3	rs9881396	1139753	9.68424
3	rs9878022	1143424	11.6825
3	rs6797539	1147201	14.8531
3	rs6442206	1149544	14.5432
3	rs1565316	1150904	14.7565
3	rs1504077	1150946	14.4837
3	rs6442210	1153659	14.7307
3	rs1504076	1154559	14.7307
3	rs9845241	1157509	14.4752
3	rs13069565	1159787	4.72214
3	rs2872338	1162041	13.4366
3	rs11128538	1164309	11.3574
3	rs6782048	1164339	8.6766
3	rs9836736	1165284	6.7079
3	rs996424	1165633	16.4119
3	rs7632373	1168171	22.5973
3	rs17034047	1169240	6.07419
3	rs4324457	1169496	22.7291
3	rs6800052	1170019	22.3741
3	rs11919769	1170300	24.0761
3	rs7646994	1170794	24.2379
3	rs6792367	1170937	23.6621
3	rs6779873	1171111	24.2379
3	rs6442221	1171860	17.0651
3	rs1010226	1172474	5.52639
3	rs2130276	1173131	6.23895
3	rs17034109	1173652	24.2379
3	rs1010666	1175275	21.3546
3	rs4481144	1175539	17.1976
3	rs4481145	1175575	21.3546
3	rs7620637	1175950	17.2636
3	rs11128543	1178831	24.7934
3	rs902118	1186687	22.6309
3	rs902119	1186754	22.4435
3	rs902120	1187033	22.5794
3	rs1504072	1187331	10.9924
3	rs1504073	1187510	11.0472
3	rs13326242	1187861	5.99651
3	rs7616613	1190674	15.7281
3	rs3772374	1191305	8.61084
3	rs7625601	1191340	15.431
3	rs17034364	1191638	15.4871
3	rs2036236	1192619	8.30672
3	rs1846466	1192829	15.6516
3	rs17034421	1197281	9.70176
3	rs17034423	1197351	9.91784
3	rs11921911	1202295	14.0993
3	rs3772371	1204591	14.0993
3	rs3772370	1204993	14.0631
3	rs7630020	1205330	21.8113
3	rs3772369	1206696	20.7705
3	rs1391920	1207591	13.621
3	rs2200847	1212658	19.1563
3	rs17034704	1212944	13.5822
3	rs7631436	1213978	19.0022
3	rs17034780	1214696	7.91541
3	rs17034784	1214847	7.91541
3	rs7632166	1215013	19.3848
3	rs1391917	1215717	19.2643
3	rs9823491	1218279	21.0094
3	rs1499100	1218873	17.34
3	rs12106966	1220546	9.54915
3	rs6806307	1222180	21.6998
3	rs1499099	1224232	17.5279
3	rs2872547	1225665	21.2892
3	rs6797701	1227069	11.4895
3	rs1499097	1227382	11.5602
3	rs1846463	1227622	10.7443
3	rs3772360	1228607	21.0392
3	rs6442271	1230424	4.69527
3	rs9840388	1231334	22.1513
3	rs2130279	1232224	11.6648
3	rs2220504	1235201	10.8736
3	rs1353821	1238287	12.9055
3	rs17440919	1238954	17.3587
3	rs17493901	1242096	3.89682
3	rs1499094	1244434	12.1908
3	rs3772353	1246075	13.5526
3	rs1499095	1246486	21.0805
3	rs11128578	1247015	19.8759
3	rs11919853	1247723	17.4129
3	rs3902672	1247859	22.1828
3	rs17035466	1249656	19.9799
3	rs10510165	1250310	16.8074
3	rs17035484	1250356	10.7205
3	rs17035505	1250634	5.67551
3	rs3772350	1250823	19.9799
3	rs1157938	1251335	22.1615
3	rs1391916	1252668	22.362
3	rs17035606	1253525	17.1293
3	rs9850313	1255731	11.9306
3	rs4362705	1256380	20.2223
3	rs41331544	1256760	7.38564
3	rs1499102	1256852	19.5535
3	rs7644569	1257668	11.6544
3	rs4684830	1260260	17.1549
3	rs1976172	1260482	21.4369
3	rs6777489	1260932	11.4079
3	rs2013828	1262474	15.7733
3	rs3772345	1267186	13.7635
3	rs3796176	1270698	14.0814
3	rs6791443	1270991	5.5656
3	rs3772344	1271183	13.2845
3	rs11714814	1271940	13.7635
3	rs6798321	1272244	19.6909
3	rs9844484	1272373	7.49755
3	rs753721	1272910	7.59378
3	rs749993	1273621	13.6994
3	rs3772343	1273716	2.80632
3	rs3772341	1274590	13.6127
3	rs13068987	1274753	15.476
3	rs11925058	1276092	15.105
3	rs4063468	1278344	15.0964
3	rs13315256	1286804	14.9863
3	rs3913300	1288363	15.1798
3	rs13316420	1288667	13.3991
3	rs3772340	1289346	16.3891
3	rs17036322	1289452	8.47504
3	rs9844920	1289570	14.1246
3	rs9883961	1289704	18.8242
3	rs17210194	1290862	13.2423
3	rs17036375	1291062	8.4849
3	rs17036379	1291142	8.47504
3	rs17036386	1291362	13.491
3	rs17036389	1291538	8.47504
3	rs6794274	1291744	11.7232
3	rs12487216	1292944	7.39991
3	rs9837484	1293342	12.2536
3	rs3913305	1293401	12.5849
3	rs3772339	1293504	12.9411
3	rs3772338	1293515	13.9216
3	rs3772337	1293647	10.2542
3	rs3772336	1294736	13.9216
3	rs4082640	1297263	16.1362
3	rs3864027	1298107	18.5539
3	rs3864028	1298121	18.5539
3	rs17036743	1298990	17.6221
3	rs3772334	1299571	14.8071
3	rs3772333	1299649	17.6221
3	rs10510172	1300820	8.4532
3	rs9310403	1300948	9.79232
3	rs9815195	1301130	15.9271
3	rs3872628	1302694	14.668
3	rs3772330	1303878	17.4914
3	rs10510171	1304694	8.09092
3	rs3872629	1304868	15.6329
3	rs9879624	1306926	17.0565
3	rs9872414	1310741	11.8531
3	rs4085434	1310929	15.2589
3	rs7621594	1311742	9.10794
3	rs6766488	1312979	7.11439
3	rs3772326	1313291	9.24001
3	rs3772325	1313419	9.13138
3	rs3772324	1313477	9.13138
3	rs3772322	1313942	16.1565
3	rs17036955	1314028	8.52091
3	rs3772320	1314793	12.9315
3	rs10510169	1315199	7.6021
3	rs3772318	1315900	16.0235
3	rs10510168	1315929	12.2541
3	rs10510188	1316090	4.49845
3	rs7625523	1316388	13.7252
3	rs7647469	1316860	9.93916
3	rs10510189	1316884	8.86081
3	rs12374025	1317289	11.5226
3	rs17037046	1317631	5.02441
3	rs3821435	1317869	11.5176
3	rs6442316	1319698	6.40276
3	rs6442317	1319738	7.66034
3	rs3732517	1320271	8.38506
3	rs7638616	1321018	8.00264
3	rs17037117	1321825	8.09618
3	rs3864030	1322885	7.25514
3	rs9815996	1322978	6.59776
3	rs6806144	1323078	7.15522
3	rs6798638	1323929	5.436
3	rs6786142	1324048	6.86447
3	rs17037142	1325180	4.42071
3	rs4684862	1325955	9.23788
3	rs6799262	1327261	6.45637
3	rs3899850	1327288	9.36784
3	rs6763212	1327522	8.96257
3	rs4065395	1328461	8.25796
3	rs17291093	1330775	7.9782
3	rs3772313	1331135	8.7883
3	rs17037203	1332197	9.73185
3	rs17211744	1333187	8.03627
3	rs174489	1333797	8.869
3	rs10510207	1334530	6.42054
3	rs17271469	1335476	9.46797
3	rs961102	1336137	12.2705
3	rs961103	1336271	13.269
3	rs17271519	1336397	10.6435
3	rs11717482	1336518	8.93514
3	rs262802	1336604	8.897
3	rs2063243	1337162	13.0406
3	rs565499	1337203	8.26798
3	rs1353825	1338259	8.98011
3	rs9872813	1338878	7.766
3	rs11128615	1340941	6.82798
3	rs17037357	1342013	7.34202
3	rs9861887	1345425	10.9819
3	rs411331	1345563	10.9324
3	rs1858066	1347567	9.29588
3	rs378906	1347775	15.329
3	rs4684880	1348362	7.9601
3	rs406577	1348399	11.724
3	rs4684882	1349915	15.3327
3	rs1846485	1350134	11.7819
3	rs12494005	1350194	12.06
3	rs11128627	1350458	11.6178
3	rs155412	1354463	11.5554
3	rs155227	1356306	19.4095
3	rs155230	1357380	10.6907
3	rs155231	1357571	20.1259
3	rs7649380	1359249	13.6885
3	rs1351273	1360527	14.8523
3	rs265799	1361323	20.1777
3	rs17443601	1362072	10.8894
3	rs11927748	1363099	15.2054
3	rs169095	1363740	19.754
3	rs5012022	1363767	13.9782
3	rs265797	1364267	19.754
3	rs265793	1365485	15.1326
3	rs265785	1366340	16.3628
3	rs17444084	1366558	15.6632
3	rs265784	1366825	20.3338
3	rs3821429	1366846	10.9116
3	rs3821428	1367072	14.7295
3	rs265781	1367204	19.3798
3	rs265779	1368476	15.5553
3	rs265777	1368840	14.0849
3	rs265776	1369278	16.0742
3	rs265772	1371260	15.5467
3	rs265769	1372583	16.2347
3	rs3821427	1374085	15.3242
3	rs3772295	1374539	12.5253
3	rs10510170	1374976	14.1636
3	rs17193271	1375564	12.2642
3	rs265767	1375581	17.0827
3	rs7628540	1375734	7.58081
3	rs265766	1376235	15.3705
3	rs155403	1377266	14.6374
3	rs155234	1379503	12.441
3	rs1353823	1380095	6.80297
3	rs1479533	1381174	13.2819
3	rs2055738	1382151	14.8852
3	rs3772290	1382358	14.8557
3	rs155399	1386467	13.2777
3	rs6794738	1387438	11.3804
3	rs17038032	1389117	11.3633
3	rs17785918	1389584	11.139
3	rs17785924	1389720	11.139
3	rs7645887	1389925	10.8329
3	rs17038039	1390367	8.00355
3	rs1499214	1390985	13.7848
3	rs1846484	1391317	10.9328
3	rs3796174	1392751	11.4474
3	rs2036686	1393163	13.6407
3	rs7648067	1395906	14.4861
3	rs7653048	1396176	7.75542
3	rs1499215	1397069	14.5914
3	rs17193334	1397373	6.2397
3	rs3772284	1397414	13.9883
3	rs269672	1398990	13.4018
3	rs1551995	1400096	13.1358
3	rs1479530	1400419	13.1731
3	rs155895	1401122	12.3215
3	rs10510208	1401516	11.8342
3	rs155896	1401541	11.1475
3	rs13093486	1402904	14.6302
3	rs9848880	1404179	14.5853
3	rs10510209	1405829	11.1642
3	rs41517549	1407976	9.08336
3	rs13063912	1408344	10.2822
3	rs429922	1408503	13.165
3	rs155854	1413758	14.3252
3	rs3765098	1415195	9.88823
3	rs17038365	1418753	7.21893
3	rs10510210	1418859	7.77014
3	rs3772278	1419026	7.77014
3	rs3772277	1419093	8.69102
3	rs155384	1419563	9.98968
3	rs3843386	1420284	12.9891
3	rs155387	1420519	8.26876
3	rs155390	1421673	12.7591
3	rs3772274	1421885	14.4147
3	rs155391	1421900	12.841
3	rs155394	1423634	5.08701
3	rs2291101	1424718	14.5853
3	rs4684146	1424745	9.54191
3	rs2291100	1424850	13.3977
3	rs17038463	1425168	8.61262
3	rs3845158	1425506	13.8224
3	rs3915436	1425997	14.9069
3	rs17193404	1427069	7.87999
3	rs12487202	1427079	8.72818
3	rs9820933	1427625	10.5069
3	rs17038510	1428635	13.4882
3	rs9840732	1436664	6.40505
3	rs17038701	1439974	8.40097
3	rs3916111	1440124	7.15787
3	rs9875177	1441376	9.96256
3	rs9880762	1442482	8.09652
3	rs3816445	1442951	3.80535
3	rs6781011	1443788	7.70908
3	rs13326014	1444243	8.83785
3	rs6775639	1446143	9.13078
3	rs6791266	1446510	8.42202
3	rs199158	1448595	7.82521
3	rs7630867	1448641	11.5973
3	rs12497579	1449068	10.9404
3	rs155863	1449151	11.9503
3	rs155867	1453277	14.6812
3	rs155871	1453696	14.7642
3	rs155872	1454063	13.9254
3	rs155878	1460279	14.2669
3	rs155879	1460921	5.48351
3	rs155880	1460963	15.8168
3	rs9810930	1461498	17.1073
3	rs155882	1461687	10.2875
3	rs155883	1461918	18.4976
3	rs155886	1462721	10.536
3	rs1532552	1462739	17.153
3	rs9835151	1463857	17.2982
3	rs6777408	1466592	17.0451
3	rs17038909	1467145	11.2821
3	rs7626838	1467675	18.8425
3	rs2199778	1468118	18.8702
3	rs155892	1468887	8.45779
3	rs2167471	1469092	17.7255
3	rs9854037	1469844	18.278
3	rs7635770	1470171	16.9789
3	rs17038965	1470616	11.6099
3	rs155826	1470859	9.80274
3	rs17038979	1470892	5.3197
3	rs1124606	1473261	15.166
3	rs155834	1474128	20.7931
3	rs7616977	1474968	15.9997
3	rs155838	1475475	10.6239
3	rs155840	1476706	10.6239
3	rs1037386	1478453	17.1979
3	rs155844	1479813	17.3613
3	rs155845	1480045	11.057
3	rs149216	1480396	12.0263
3	rs1530894	1480622	17.1278
3	rs11128688	1481176	10.146
3	rs17039234	1483973	12.8033
3	rs2314419	1484520	10.3799
3	rs17786074	1484689	20.7029
3	rs4568116	1486384	16.4868
3	rs6792764	1486405	19.8233
3	rs11917812	1486728	8.65027
3	rs12486002	1486965	14.7589
3	rs17039399	1490543	18.7533
3	rs11128694	1491953	19.4338
3	rs12488675	1492235	19.2766
3	rs17039461	1492846	19.4338
3	rs6806808	1493426	19.4338
3	rs17039466	1493952	8.65027
3	rs17039471	1494264	9.9579
3	rs17193498	1494444	20.7029
3	rs718559	1494475	17.9336
3	rs2122994	1495141	14.3186
3	rs12489351	1495993	19.7244
3	rs17039498	1496493	19.7334
3	rs17786098	1496821	16.9589
3	rs12491107	1497653	16.4901
3	rs2314420	1498607	13.302
3	rs9825372	1498979	18.7387
3	rs17039604	1500143	3.7811
3	rs7617792	1500241	15.6376
3	rs17193526	1500657	17.8975
3	rs17193533	1503156	7.33745
3	rs6442449	1503929	21.7276
3	rs6442451	1504132	21.7276
3	rs17039658	1504444	5.67475
3	rs17786145	1505223	20.1787
3	rs4572752	1505472	21.9741
3	rs2167470	1506235	6.99834
3	rs10865730	1510262	8.3633
3	rs11919047	1510310	15.347
3	rs9868904	1510747	7.04793
3	rs6799147	1510822	14.2634
3	rs9856251	1511108	7.04793
3	rs6763848	1512587	19.5682
3	rs9879493	1512604	6.8253
3	rs17039822	1513440	20.1787
3	rs11707049	1514935	19.6674
3	rs6795018	1515094	21.7222
3	rs6788982	1515197	21.7899
3	rs6786404	1515274	19.0546
3	rs17786151	1515394	20.1787
3	rs9882515	1515705	7.04793
3	rs6792755	1516460	19.435
3	rs10212138	1517822	21.87
3	rs12638906	1519026	21.7771
3	rs2648451	1525557	14.7066
3	rs2648684	1526153	17.112
3	rs12629808	1526976	12.9551
3	rs469196	1527229	14.4895
3	rs172171	1528588	2.27345
3	rs12107552	1529992	14.6294
3	rs6771147	1530388	9.56791
3	rs17040275	1532531	17.0139
3	rs6781581	1535741	19.3696
3	rs7622999	1536945	13.7235
3	rs13082301	1537398	15.5192
3	rs13326921	1542298	18.2379
3	rs7634478	1545848	18.2379
3	rs13069926	1548617	15.8191
3	rs1499262	1549177	19.7388
3	rs9876109	1550301	19.878
3	rs13069442	1550646	16.0482
3	rs17040603	1551341	18.0425
3	rs12487870	1551708	12.7915
3	rs1499259	1552563	19.6046
3	rs6796218	1553690	18.2139
3	rs6768324	1556306	19.8616
3	rs11128726	1557413	7.29452
3	rs11128727	1557494	19.803
3	rs1499069	1558177	19.803
3	rs17786187	1558335	8.51135
3	rs17040672	1558768	17.6746
3	rs13066435	1563444	16.9482
3	rs17193610	1563944	16.5823
3	rs9829889	1565113	16.4952
3	rs9310462	1566020	16.3036
3	rs41378744	1568875	16.8294
3	rs41418053	1570077	8.88554
3	rs6773868	1573770	18.89
3	rs1471618	1574983	18.9685
3	rs1969290	1575889	18.931
3	rs1533437	1576194	18.931
3	rs1000131	1576741	18.9685
3	rs1000130	1576946	17.5184
3	rs1499258	1577232	17.5184
3	rs9814262	1579270	15.7718
3	rs9830726	1580623	15.7718
3	rs13314669	1584466	18.4865
3	rs2731536	1586672	17.6624
3	rs2728007	1587151	8.5131
3	rs409524	1588361	17.7912
3	rs443052	1588919	18.4729
3	rs446435	1589052	8.5131
3	rs450994	1589120	18.6277
3	rs10510211	1589530	18.1384
3	rs2624156	1589582	8.5131
3	rs9878958	1590441	18.1187
3	rs1587386	1593450	18.6897
3	rs2314764	1594653	9.33849
3	rs11712183	1597057	10.0832
3	rs471449	1597746	23.9776
3	rs471342	1597795	11.1655
3	rs422625	1598651	24.0379
3	rs403333	1600254	21.0572
3	rs440961	1600348	21.0572
3	rs403961	1600422	20.8393
3	rs17786223	1600774	23.9846
3	rs2678247	1601470	20.9417
3	rs7614111	1601829	23.9846
3	rs13072051	1603110	23.9484
3	rs2648458	1604035	17.5301
3	rs409430	1605071	13.2831
3	rs436122	1605898	17.1647
3	rs3856827	1606011	11.7947
3	rs2648459	1609737	6.63476
3	rs2648460	1609776	17.6005
3	rs428179	1610284	17.4769
3	rs462790	1610784	6.63476
3	rs464538	1613281	17.2199
3	rs459532	1616971	5.87295
3	rs9820473	1618188	20.8045
3	rs1846457	1618576	20.8045
3	rs1827106	1618805	20.8045
3	rs2648440	1619355	20.8999
3	rs2128253	1619698	20.6227
3	rs2128252	1619821	20.5706
3	rs2727966	1620019	6.35626
3	rs9855409	1620493	23.9406
3	rs3968925	1620617	11.9977
3	rs437161	1620644	23.0427
3	rs366812	1620945	20.8606
3	rs7636211	1622362	23.8565
3	rs576453	1622574	12.1805
3	rs402675	1623393	23.1733
3	rs462312	1623884	6.80943
3	rs1531779	1626006	12.8513
3	rs2170493	1626289	12.8544
3	rs12490663	1627108	9.20456
3	rs13320862	1631265	12.9444
3	rs3968917	1631903	14.0986
3	rs9835271	1632567	19.0132
3	rs9844255	1633274	8.73633
3	rs9857772	1633542	10.2903
3	rs9840928	1633714	14.2342
3	rs9868196	1635485	14.0747
3	rs12495468	1635570	15.1594
3	rs9856295	1636314	14.0747
3	rs9836895	1636410	14.0747
3	rs4685256	1636865	11.1842
3	rs12495819	1638054	16.2333
3	rs6779648	1638613	12.515
3	rs6782490	1638837	13.4642
3	rs9310484	1640078	13.9194
3	rs9310485	1641389	13.5893
3	rs1846459	1643124	16.386
3	rs280791	1647955	19.4982
3	rs280789	1648044	9.04021
3	rs2046240	1648173	6.57377
3	rs2046239	1648276	17.2975
3	rs13073236	1651487	16.5788
3	rs13058803	1651561	17.4762
3	rs428834	1654347	20.1722
3	rs435995	1655790	21.6695
3	rs417975	1655984	8.56647
3	rs2648446	1656405	22.0557
3	rs2648447	1656488	22.0557
3	rs2648449	1656864	22.0557
3	rs7620717	1658491	16.3821
3	rs280121	1658523	21.7988
3	rs12493890	1658558	6.57377
3	rs7610855	1658620	16.3924
3	rs166798	1659646	10.6511
3	rs377914	1660507	6.67001
3	rs433008	1661089	6.38888
3	rs449622	1661120	6.67001
3	rs10510212	1668488	7.78059
3	rs280128	1668712	21.3963
3	rs364432	1669025	10.1819
3	rs1564585	1669178	21.3963
3	rs4143127	1670301	8.60273
3	rs6789321	1670758	21.3963
3	rs41335649	1671017	8.60883
3	rs7632130	1671088	21.3963
3	rs1384224	1671466	8.68304
3	rs1384222	1671525	21.3963
3	rs4346532	1671618	21.3963
3	rs4519681	1671774	21.0389
3	rs5018408	1672678	21.3963
3	rs9838484	1673173	15.743
3	rs4524263	1673354	9.79112
3	rs449247	1674924	9.15536
3	rs448573	1675252	8.78507
3	rs10510213	1677400	6.67565
3	rs2675273	1683263	2.17184
3	rs1878627	1684810	5.55001
3	rs1878178	1691064	5.69558
3	rs1914006	1691090	7.25759
3	rs4685326	1695712	5.68531
3	rs7645123	1704667	6.12008
3	rs13078044	1707030	5.29066
3	rs9864375	1707513	3.31601
3	rs17193659	1709266	10.0423
3	rs1320119	1710306	29.8351
3	rs1317443	1710731	16.6784
3	rs1579005	1711415	31.8835
3	rs3856831	1711548	33.8309
3	rs3856832	1711749	31.8835
3	rs4292218	1712108	28.1849
3	rs4283561	1712125	32.0228
3	rs12493717	1712182	31.8835
3	rs4298033	1712410	32.0228
3	rs6799289	1716735	31.5633
3	rs7636546	1717845	10.379
3	rs7625138	1717877	21.0785
3	rs17193680	1719422	20.4981
3	rs17786259	1720060	23.3358
3	rs9815216	1720667	20.3666
3	rs6801074	1722181	29.2013
3	rs12498043	1722281	21.5875
3	rs9823327	1730740	31.3536
3	rs9831634	1731173	20.6554
3	rs17042645	1731848	27.9684
3	rs13085905	1731917	26.8518
3	rs9851221	1732805	20.5732
3	rs4557143	1734749	20.4812
3	rs11714214	1735833	19.4606
3	rs1996439	1739724	29.0599
3	rs4410431	1740069	27.5772
3	rs4684296	1740624	21.3783
3	rs6770914	1741952	31.2164
3	rs2872742	1744782	32.2051
3	rs2314772	1745013	28.4787
3	rs12714936	1745948	29.0288
3	rs11716420	1746511	35.5586
3	rs11709143	1752478	20.3851
3	rs7630359	1754872	29.3249
3	rs12489545	1756682	29.3198
3	rs6804104	1756711	21.3252
3	rs12635154	1757642	28.8493
3	rs6795466	1757919	30.0825
3	rs7433859	1758089	29.9048
3	rs4261862	1762176	19.0861
3	rs4267632	1762407	30.014
3	rs4293689	1763770	28.8967
3	rs4143121	1764453	20.4689
3	rs7624223	1768091	30.6337
3	rs4143120	1770063	20.9443
3	rs17043113	1770321	21.363
3	rs17786289	1771198	5.09502
3	rs17786301	1772109	21.5541
3	rs7648926	1772270	16.978
3	rs13090057	1772716	21.7487
3	rs9865768	1775845	5.51616
3	rs9848738	1775892	5.51616
3	rs17193715	1776263	5.09502
3	rs6768566	1779650	27.5268
3	rs17029203	1781414	31.1489
3	rs4353793	1781437	5.48716
3	rs17029206	1781516	36.5507
3	rs17029209	1781625	19.8728
3	rs9856348	1781739	20.9331
3	rs9852416	1781803	24.0361
3	rs6808990	1782524	21.871
3	rs13096082	1783334	28.6431
3	rs6776792	1783833	27.9156
3	rs9880247	1783885	20.5968
3	rs9883944	1787581	23.4194
3	rs17193729	1789200	5.11289
3	rs4482650	1789514	20.3133
3	rs12638427	1789948	26.7417
3	rs10510214	1790152	27.5384
3	rs12638360	1790254	26.626
3	rs4597690	1790316	18.0404
3	rs4594600	1791072	19.8545
3	rs4432626	1791236	26.5537
3	rs7641246	1791598	26.5811
3	rs6797639	1792105	19.6301
3	rs12107849	1793049	30.1445
3	rs12106714	1793191	30.1445
3	rs13316141	1794194	20.142
3	rs11128827	1794254	30.9437
3	rs17043471	1796812	33.0991
3	rs12631275	1800148	20.0877
3	rs10510215	1805610	19.2304
3	rs9834582	1806990	24.4707
3	rs17043656	1807252	29.7684
3	rs12633977	1808553	18.5288
3	rs9850474	1809891	18.8963
3	rs6772544	1811952	30.6125
3	rs9862121	1813324	6.17468
3	rs9848095	1814351	14.6422
3	rs17043729	1815099	2.51349
3	rs6770722	1815497	29.0907
3	rs17786343	1816470	30.4615
3	rs9883145	1816980	29.9128
3	rs7624354	1818056	37.0927
3	rs9875417	1819843	28.8091
3	rs17043775	1820234	37.0927
3	rs11927938	1820437	29.649
3	rs8180023	1820857	34.9734
3	rs13069133	1821213	30.3592
3	rs7634037	1822085	34.3755
3	rs7634041	1822101	34.9734
3	rs6780724	1824154	34.9734
3	rs4603939	1826067	35.2045
3	rs9832637	1826892	37.0927
3	rs9284838	1827595	34.8979
3	rs11128846	1827768	30.4615
3	rs17786361	1827927	7.08434
3	rs9310530	1827967	28.9072
3	rs9861760	1829830	25.703
3	rs6771229	1833607	31.1214
3	rs6771572	1833898	29.1515
3	rs10510216	1834534	32.938
3	rs13085953	1836718	30.4941
3	rs11720862	1838974	32.6512
3	rs17193806	1839566	30.0964
3	rs10510217	1839693	16.6184
3	rs11927576	1839723	32.5752
3	rs6442690	1840129	32.7456
3	rs17786385	1840914	34.2249
3	rs17044045	1841292	35.873
3	rs4566520	1847356	31.1338
3	rs4543005	1850547	30.232
3	rs6789391	1852696	30.3482
3	rs4234543	1854320	32.0932
3	rs6796167	1854498	31.1536
3	rs12106926	1854867	30.3581
3	rs17786391	1854981	35.4302
3	rs8179883	1855755	30.427
3	rs11710382	1856166	30.4213
3	rs6805109	1856279	33.7058
3	rs6442696	1856689	16.9942
3	rs9310537	1857408	10.2708
3	rs9814447	1857842	17.2203
3	rs9824123	1859218	39.7941
3	rs9850772	1860561	40.8406
3	rs12497219	1861001	33.3434
3	rs7648375	1861769	34.0046
3	rs17044201	1863397	30.3416
3	rs9838423	1865505	33.7908
3	rs9825865	1865710	34.4968
3	rs6803444	1865887	10.3784
3	rs9831419	1866964	25.7196
3	rs10510218	1869168	30.8232
3	rs9860211	1869728	30.8232
3	rs7647217	1871275	26.2897
3	rs12488941	1872403	41.4749
3	rs4365613	1874179	21.4733
3	rs11128881	1874892	28.0183
3	rs9860556	1877134	25.5051
3	rs6794992	1880954	35.2571
3	rs7621478	1882958	17.471
3	rs4498022	1883548	10.3725
3	rs17044371	1883753	29.7008
3	rs6781373	1884441	29.7008
3	rs7625240	1884889	35.2503
3	rs7635437	1884957	34.955
3	rs1387084	1887885	34.6313
3	rs2731510	1888399	33.5231
3	rs7639840	1888603	34.4705
3	rs2731506	1888860	25.9572
3	rs6442698	1889450	39.7109
3	rs2029359	1895810	35.5316
3	rs2727937	1895850	26.1158
3	rs2727943	1897973	28.7528
3	rs2731517	1898335	28.7528
3	rs2731516	1898726	32.5394
3	rs13091460	1898854	40.7894
3	rs35897219	1899126	40.7894
3	rs2727946	1899507	32.6676
3	rs2731514	1899647	26.3632
3	rs2731513	1899796	26.2029
3	rs41530846	1900711	10.3725
3	rs12629975	1903200	39.6597
3	rs13100134	1904700	39.8739
3	rs34617816	1904931	40.4476
3	rs13062214	1905008	39.5956
3	rs13083366	1906295	38.9221
3	rs2035667	1906972	38.8963
3	rs9878659	1908074	28.5189
3	rs6776053	1908266	3.00171
3	rs4685452	1909126	30.5587
3	rs9653977	1909727	31.0414
3	rs7631181	1910527	9.22169
3	rs17044559	1912443	17.5654
3	rs17193911	1913371	19.6005
3	rs7631764	1913585	18.4588
3	rs7610626	1913776	16.9163
3	rs11923143	1915418	2.22445
3	rs1971990	1916208	17.9614
3	rs1601917	1916976	16.3588
3	rs6442700	1917909	17.4344
3	rs11707078	1918149	8.34619
3	rs6803270	1918209	20.7166
3	rs6799064	1919850	11.5912
3	rs13084318	1920137	24.863
3	rs4685457	1922965	15.0282
3	rs13091145	1925064	24.7211
3	rs6442701	1925851	23.8133
3	rs6799163	1926058	23.8133
3	rs13097461	1926105	20.0294
3	rs11713534	1929666	24.6609
3	rs6803559	1931005	20.0628
3	rs6767578	1931111	22.4715
3	rs6800691	1931258	19.2691
3	rs11919506	1932464	23.4912
3	rs11128906	1932814	19.7046
3	rs1906637	1934031	20.0628
3	rs1488752	1935812	23.5999
3	rs6442703	1936242	21.2885
3	rs11128909	1936522	20.9677
3	rs12637547	1936873	21.3965
3	rs4424753	1938484	22.8503
3	rs1844171	1938806	16.2874
3	rs1488755	1939037	22.4045
3	rs7638534	1940190	21.3537
3	rs10510221	1940201	29.502
3	rs1387089	1940922	20.8072
3	rs9849648	1941360	22.3054
3	rs7619290	1946217	10.4872
3	rs4387949	1946687	20.936
3	rs4282040	1948112	20.8232
3	rs1825946	1949117	22.0379
3	rs11710889	1949227	10.9303
3	rs13087010	1949294	24.1259
3	rs9821217	1949594	22.0304
3	rs12495679	1950535	17.8843
3	rs1387094	1953413	21.207
3	rs1586542	1961623	26.9487
3	rs4685465	1962536	20.8279
3	rs4685466	1966475	20.7885
3	rs6769745	1967049	20.071
3	rs1488749	1968641	20.3303
3	rs10510222	1971616	25.3591
3	rs1488758	1981307	8.84329
3	rs1488757	1981567	22.0293
3	rs9310592	1982593	18.4543
3	rs6783551	1985238	18.4543
3	rs17005777	1985637	21.8572
3	rs17005781	1986399	22.2401
3	rs9865577	1988020	10.2484
3	rs1387091	1988126	15.8308
3	rs9814431	1988471	7.61572
3	rs2600029	1989416	17.1772
3	rs17786506	1992495	15.8345
3	rs6442708	1994644	14.3478
3	rs6763575	1996786	8.14424
3	rs9847882	1997837	17.2306
3	rs1352450	2000594	20.0806
3	rs12631510	2001175	18.929
3	rs1488745	2001802	25.0455
3	rs1488744	2001904	14.3234
3	rs2634114	2003504	23.4038
3	rs17005939	2004251	18.1787
3	rs6763978	2004374	7.30213
3	rs6771006	2006604	6.4542
3	rs11128917	2007438	14.9211
3	rs11128918	2008771	14.0127
3	rs1387092	2011341	17.1891
3	rs1387090	2013387	27.0658
3	rs2171596	2016318	23.4185
3	rs1852447	2017591	23.3631
3	rs2729298	2023020	20.6894
3	rs2729306	2025196	20.8093
3	rs2729308	2025910	16.377
3	rs10510224	2026285	16.9828
3	rs2729309	2026744	17.8113
3	rs6442713	2028008	12.3323
3	rs9857735	2029483	16.7857
3	rs2600046	2029929	9.1171
3	rs6802020	2030468	18.5329
3	rs7433476	2032413	18.9443
3	rs2600049	2032686	8.72715
3	rs2729312	2033356	19.8443
3	rs2727948	2033717	19.9947
3	rs2729313	2034355	7.79735
3	rs7611355	2034415	20.1188
3	rs3907388	2034933	12.5928
3	rs2600052	2035038	20.2734
3	rs2727949	2035086	8.48721
3	rs6767479	2035511	20.1188
3	rs2727950	2035726	20.0524
3	rs2727952	2038356	7.78019
3	rs4356319	2041354	17.1117
3	rs12495067	2041956	6.80571
3	rs2600056	2044132	15.6678
3	rs2600057	2044446	11.8735
3	rs2600060	2046410	17.9786
3	rs2600062	2047418	16.757
3	rs2727955	2048351	16.4432
3	rs2727956	2050777	16.5063
3	rs7631594	2051065	14.5946
3	rs6793275	2053707	5.82472
3	rs9826130	2053724	16.5742
3	rs9847238	2057626	15.4636
3	rs17786584	2057749	5.82472
3	rs4340690	2058352	14.0495
3	rs13093127	2058481	10.5475
3	rs9835207	2058537	15.0184
3	rs4593008	2059893	10.4986
3	rs9883230	2060262	15.8238
3	rs7649023	2062298	5.64143
3	rs2729317	2063776	15.208
3	rs2729318	2064350	11.3412
3	rs2729319	2064647	11.4706
3	rs4684325	2064776	14.9983
3	rs9866821	2064959	14.9983
3	rs4522753	2066897	11.0457
3	rs9881368	2067052	14.6588
3	rs7616568	2070846	10.7319
3	rs2729324	2071931	14.3124
3	rs9878112	2074515	10.2591
3	rs13068442	2074813	10.2699
3	rs7635013	2075503	6.63709
3	rs4685479	2076026	7.8762
3	rs13063061	2076062	11.5626
3	rs17006666	2077727	7.29064
3	rs4434131	2078499	12.4361
3	rs2729021	2079706	9.48618
3	rs4575885	2079789	8.59823
3	rs17194065	2079924	9.24755
3	rs2729328	2079975	9.48618
3	rs6767146	2080561	12.1429
3	rs4630919	2082449	6.05849
3	rs6793934	2082992	6.11915
3	rs4685480	2088751	14.9849
3	rs4684327	2089570	6.07059
3	rs2729028	2090801	11.417
3	rs9858266	2095542	16.4072
3	rs12491676	2097813	15.0778
3	rs10510226	2097897	15.0778
3	rs7633307	2100372	16.0766
3	rs17786608	2101328	11.8456
3	rs6777569	2103131	14.9551
3	rs17006968	2104048	13.1233
3	rs9855061	2104891	13.5016
3	rs4269073	2113643	13.1233
3	rs9880266	2114929	11.3805
3	rs9820500	2117726	11.626
3	rs4622887	2118533	10.0464
3	rs17007173	2119361	9.92067
3	rs9826632	2120011	7.8131
3	rs9826940	2120215	13.0069
3	rs12330388	2121865	14.7762
3	rs9854866	2122311	6.90708
3	rs2729277	2128834	8.3124
3	rs6775626	2130519	6.84821
3	rs6791544	2130963	6.49405
3	rs2729042	2133377	10.0879
3	rs2729283	2134765	10.2368
3	rs2729286	2137404	10.9682
3	rs2729287	2137538	10.9682
3	rs2729289	2138078	11.0333
3	rs2729046	2141411	7.03949
3	rs9829996	2142536	4.67219
3	rs2727926	2145996	3.7745
3	rs10470643	2146283	7.02285
3	rs9310629	2146505	7.38134
3	rs4459884	2146692	8.82933
3	rs4461405	2146913	8.91041
3	rs12637292	2149646	8.97641
3	rs2729005	2150400	4.11228
3	rs17007748	2151201	6.55984
3	rs17007773	2152370	9.03297
3	rs4300993	2152889	6.62233
3	rs4425236	2153240	9.1484
3	rs17007814	2155262	9.23453
3	rs11925376	2156296	9.13804
3	rs13434193	2157270	4.3842
3	rs2729007	2157357	6.8694
3	rs2729009	2159833	11.9891
3	rs17007913	2160057	3.79675
3	rs9842506	2160106	10.2665
3	rs17194126	2160472	10.1856
3	rs2727905	2161513	12.1439
3	rs4552334	2165384	4.52764
3	rs4129976	2169803	7.85827
3	rs3924068	2170519	4.52764
3	rs6786748	2175896	7.83748
3	rs2727922	2184749	12.4133
3	rs4685485	2186551	8.16638
3	rs2729015	2189641	8.3834
3	rs2729016	2191441	8.38823
3	rs2729017	2194392	7.65043
3	rs2729018	2194511	12.4907
3	rs7649507	2195312	4.3849
3	rs2727925	2195364	3.49344
3	rs13327252	2197796	10.9016
3	rs17008491	2197958	2.98561
3	rs17008493	2198106	2.98561
3	rs17194140	2198673	13.9848
3	rs17008507	2198900	7.66808
3	rs9310645	2200851	8.74621
3	rs17786674	2201147	14.069
3	rs11129006	2203765	12.3491
3	rs12496995	2205491	8.42045
3	rs17194161	2206173	12.1638
3	rs2727927	2206373	9.70803
3	rs2320375	2206702	12.1638
3	rs4685491	2208203	10.6478
3	rs10510228	2208832	8.42045
3	rs2728524	2212318	9.36541
3	rs13095138	2214989	13.308
3	rs10510229	2215216	12.8877
3	rs4684337	2217011	14.981
3	rs41400248	2218375	4.63938
3	rs6442718	2218696	14.5071
3	rs17786686	2223007	8.14644
3	rs7613165	2223722	15.1833
3	rs9827746	2224619	13.5049
3	rs17786692	2225281	13.2729
3	rs17009194	2227373	15.1851
3	rs13324989	2230964	15.1851
3	rs2171475	2231148	6.52684
3	rs11720157	2232424	13.4112
3	rs2320378	2233338	10.4271
3	rs9857385	2235157	14.8804
3	rs4685493	2236665	10.4289
3	rs4685494	2236778	10.4289
3	rs1153542	2246239	13.4038
3	rs7641285	2247857	10.5625
3	rs1153539	2249261	10.1145
3	rs1153537	2251216	19.185
3	rs1153535	2254736	12.4711
3	rs1153533	2255344	14.0465
3	rs1178517	2256286	14.9929
3	rs17010381	2256426	9.10806
3	rs1617354	2258811	14.0465
3	rs1685508	2258833	19.3427
3	rs1184766	2259929	14.4005
3	rs1178520	2260434	17.9206
3	rs1183149	2260651	14.4005
3	rs1685512	2262011	17.9206
3	rs1523314	2262692	17.9206
3	rs1685513	2263690	17.9455
3	rs13095201	2263937	13.019
3	rs1720214	2264111	19.3409
3	rs4685500	2264609	14.3277
3	rs1153527	2267344	20.0703
3	rs1153524	2267782	13.7619
3	rs7613221	2270812	13.3041
3	rs6442720	2273611	18.9447
3	rs6784119	2274216	3.2364
3	rs7616591	2274955	15.5508
3	rs7638086	2275040	15.5508
3	rs1153521	2276503	15.3722
3	rs17010936	2277951	14.2144
3	rs6795508	2278069	17.6938
3	rs9873966	2280235	13.9504
3	rs1153520	2281628	17.7758
3	rs10510230	2282130	17.7649
3	rs9809585	2282319	24.101
3	rs1153516	2283337	17.2027
3	rs935544	2283621	17.2027
3	rs935543	2284224	17.2027
3	rs17194175	2285508	23.7978
3	rs1403635	2289798	19.3665
3	rs1153508	2290640	15.2672
3	rs1153507	2291234	19.2723
3	rs1523320	2292019	22.5302
3	rs2200667	2295112	17.7624
3	rs7635007	2298210	16.5234
3	rs6786554	2300898	21.1823
3	rs11714941	2301005	17.6509
3	rs1476184	2302790	24.8501
3	rs1357498	2303678	18.1768
3	rs4685504	2308394	24.042
3	rs1868218	2309379	19.2654
3	rs1153495	2310591	17.2481
3	rs11129074	2310875	24.0316
3	rs3915041	2311277	24.2834
3	rs17029515	2312398	24.2432
3	rs12107918	2313320	23.9669
3	rs2044602	2315400	23.8339
3	rs13059227	2321092	25.016
3	rs11923606	2325103	16.9574
3	rs9841294	2327135	25.1516
3	rs1851612	2331459	24.7578
3	rs17194238	2331717	17.7422
3	rs9310707	2332104	10.4517
3	rs1720199	2332139	12.273
3	rs11915941	2335062	19.9413
3	rs1014805	2335471	15.9626
3	rs1685447	2338137	19.4411
3	rs1720201	2338231	19.4411
3	rs1666373	2338394	19.4411
3	rs6790032	2340678	10.838
3	rs1178487	2340743	19.1688
3	rs11706819	2342976	21.1389
3	rs1178492	2343040	21.9404
3	rs1566384	2345618	21.8489
3	rs1566383	2345773	21.7798
3	rs1685456	2346860	22.4435
3	rs1666346	2347388	23.1799
3	rs12632736	2347409	10.0773
3	rs1626056	2347522	18.8428
3	rs1666347	2348121	18.8995
3	rs1178555	2350257	21.8489
3	rs1502582	2351831	18.9473
3	rs1145053	2351848	15.9697
3	rs10510232	2352455	15.8518
3	rs1145051	2353121	15.9697
3	rs1967597	2353515	15.742
3	rs17194266	2354035	10.8172
3	rs1145050	2354512	15.9697
3	rs11129096	2355167	22.5809
3	rs984085	2357019	17.5576
3	rs12494110	2357058	18.5957
3	rs12490811	2357190	18.801
3	rs1476187	2358948	22.4292
3	rs1143977	2359149	20.7538
3	rs13064858	2359290	13.033
3	rs17786795	2361734	22.1786
3	rs1032783	2361802	20.7813
3	rs17786807	2362468	19.4143
3	rs11707697	2363069	22.1786
3	rs11712667	2363457	22.1786
3	rs12633765	2364025	15.5557
3	rs1145047	2364499	16.6335
3	rs1145044	2364600	16.6335
3	rs1153482	2364720	16.6335
3	rs11713899	2365026	22.0459
3	rs1153481	2365123	16.6335
3	rs17194308	2365617	13.2608
3	rs12639256	2368019	21.8965
3	rs1145033	2370877	16.4444
3	rs1153479	2371355	21.9459
3	rs1178536	2375542	16.3035
3	rs7618471	2375705	21.4001
3	rs1178542	2376679	23.0414
3	rs1178543	2377092	23.0414
3	rs1178544	2377629	21.9907
3	rs1178547	2377944	21.7867
3	rs1183600	2378331	21.9907
3	rs1626294	2382937	16.731
3	rs1720180	2384160	16.731
3	rs1685490	2384323	21.4048
3	rs1685494	2386832	16.731
3	rs1685495	2390612	21.0168
3	rs11712193	2390982	20.844
3	rs4684343	2391098	20.0382
3	rs1666342	2391144	16.731
3	rs1685496	2391940	21.5415
3	rs9865430	2395068	16.731
3	rs9882559	2398746	16.731
3	rs1502574	2399760	22.9389
3	rs13059126	2400024	10.5787
3	rs9310717	2400576	19.5901
3	rs2044604	2400816	21.3156
3	rs6785626	2400967	17.5018
3	rs9862494	2402673	16.4305
3	rs6442726	2403275	20.8631
3	rs1847169	2404329	21.1015
3	rs6801812	2407293	8.56174
3	rs9876071	2409532	20.8688
3	rs12496950	2411061	17.6735
3	rs12631357	2412714	21.3826
3	rs6792956	2412847	18.1616
3	rs6795825	2413221	18.9628
3	rs13064317	2413859	10.9699
3	rs9879546	2415367	17.5382
3	rs3856839	2417491	20.2297
3	rs3856840	2417939	20.2681
3	rs10510190	2418162	21.3002
3	rs17013470	2418270	8.61641
3	rs12494518	2419713	17.7701
3	rs9862874	2419825	14.6918
3	rs13092590	2420095	18.7498
3	rs1827452	2420109	11.6973
3	rs17013501	2421201	17.0579
3	rs6808240	2422321	21.2764
3	rs17013524	2423127	11.6973
3	rs11926996	2426089	10.9451
3	rs3856841	2426104	8.11921
3	rs11715813	2426255	3.3905
3	rs9854419	2426632	0.891285
3	rs1827451	2427030	2.63892
3	rs12636800	2427611	9.92318
3	rs12636837	2427838	13.1791
3	rs1502567	2428189	13.0233
3	rs1393484	2429767	11.4919
3	rs1393483	2429860	5.36707
3	rs9851526	2429922	12.4639
3	rs7373598	2431117	14.2026
3	rs1604553	2431546	6.00281
3	rs1995209	2432612	13.665
3	rs13067318	2435268	14.193
3	rs13068208	2435741	11.9787
3	rs6787085	2436234	16.5848
3	rs2320547	2440134	18.8123
3	rs9827778	2445598	19.073
3	rs3937932	2459320	17.5074
3	rs1354241	2462577	12.8107
3	rs1354240	2462644	7.389
3	rs13084976	2462852	15.4183
3	rs17194371	2464724	11.3186
3	rs11716221	2464738	17.3463
3	rs13083551	2471573	11.9307
3	rs2648687	2471589	22.5013
3	rs2174019	2472667	17.714
3	rs2134358	2472785	18.9082
3	rs2616575	2473281	22.5599
3	rs2648689	2476350	7.62087
3	rs2648690	2476543	7.62087
3	rs9878431	2476848	18.9215
3	rs2653492	2480438	7.49549
3	rs2648694	2483305	22.251
3	rs2174017	2484953	17.8656
3	rs1948796	2485134	19.4952
3	rs6442729	2485509	5.98038
3	rs2616569	2485582	23.46
3	rs9878978	2485969	17.3577
3	rs2653495	2486040	19.3947
3	rs11129148	2486763	18.1681
3	rs2653496	2486961	23.1307
3	rs12054152	2487038	2.10704
3	rs2221294	2487197	22.6102
3	rs17194392	2487275	17.9561
3	rs2174018	2487697	22.521
3	rs2134356	2487786	19.6855
3	rs17194406	2488631	17.9201
3	rs11129149	2494080	22.5249
3	rs9841813	2494395	22.3317
3	rs990204	2494746	20.4562
3	rs6442731	2495330	20.4469
3	rs9852630	2496493	23.5342
3	rs9310741	2499708	23.5342
3	rs17194455	2501259	20.4106
3	rs9860735	2502638	20.4106
3	rs6802636	2510409	15.3268
3	rs34154967	2514371	15.6659
3	rs17014863	2519703	15.4716
3	rs11129155	2519956	16.9324
3	rs6442732	2524935	19.562
3	rs11713873	2529000	16.5783
3	rs7651861	2532330	21.1356
3	rs17015059	2533117	6.53805
3	rs11129164	2533945	20.6141
3	rs17786951	2534139	2.95972
3	rs1125102	2534560	21.4352
3	rs1551997	2534772	19.558
3	rs17194476	2537916	14.6055
3	rs4571230	2538769	19.6277
3	rs9828150	2543302	19.13
3	rs12490067	2547639	20.8341
3	rs17194490	2547786	13.2596
3	rs6809399	2548837	20.6821
3	rs1382871	2550215	18.7862
3	rs749613	2552565	18.9768
3	rs1382875	2555483	7.24374
3	rs9864558	2555794	7.24374
3	rs11714570	2555912	18.0948
3	rs7626087	2559451	11.5771
3	rs17620999	2561556	11.5771
3	rs1842220	2563341	14.3369
3	rs1479552	2564452	14.6584
3	rs13078307	2565355	9.4524
3	rs1382876	2566466	12.5096
3	rs17563096	2566779	2.552
3	rs7634161	2566831	6.56462
3	rs6442737	2567333	13.3917
3	rs17015749	2568212	1.42511
3	rs10510233	2568330	12.5542
3	rs17563282	2569691	1.73571
3	rs4464430	2570483	3.99654
3	rs17621371	2572478	12.7473
3	rs13093102	2573148	12.5542
3	rs17015816	2573461	10.9606
3	rs12636309	2573531	6.45335
3	rs10510234	2574283	12.5542
3	rs9857099	2576692	9.57882
3	rs7636894	2578082	5.74692
3	rs9816116	2578819	5.74692
3	rs6793017	2579127	11.1538
3	rs9878895	2581603	8.10659
3	rs17563566	2582514	8.39469
3	rs13058742	2582549	9.69046
3	rs11705951	2583496	11.6606
3	rs7649181	2584376	3.14437
3	rs9835354	2587589	10.9318
3	rs6763008	2589322	10.0793
3	rs6774320	2589560	10.0793
3	rs2728054	2593544	10.4894
3	rs13100234	2595393	5.09885
3	rs9846459	2595938	6.56376
3	rs4685527	2596726	5.15658
3	rs2046037	2600804	6.18858
3	rs9859658	2603228	2.39293
3	rs9877118	2603450	2.22436
3	rs2728011	2603517	3.63783
3	rs13081043	2608506	4.30451
3	rs899540	2609580	7.03293
3	rs11710931	2609613	7.03588
3	rs1545771	2610327	5.10639
3	rs11714113	2610363	6.85189
3	rs2616585	2613001	6.89278
3	rs2619569	2613613	5.08414
3	rs11707897	2614626	7.03766
3	rs2728055	2616290	5.27231
3	rs13314366	2617404	8.91798
3	rs2728056	2617954	9.58525
3	rs1382868	2619651	8.01386
3	rs13090297	2620244	12.2722
3	rs17016909	2620342	2.08329
3	rs12715075	2620454	7.93077
3	rs1871440	2620854	10.2451
3	rs1466459	2621687	10.4144
3	rs13082100	2622497	13.8605
3	rs2616583	2622762	10.9482
3	rs13087628	2623259	13.4078
3	rs7609846	2624673	13.0021
3	rs2619566	2624938	8.35624
3	rs17016957	2625588	8.43418
3	rs7624338	2628290	13.2053
3	rs2728060	2629909	4.01562
3	rs1479539	2630426	3.97212
3	rs11716070	2632758	2.64047
3	rs17564391	2635044	6.32345
3	rs4553961	2636747	8.78032
3	rs17564482	2639068	6.24942
3	rs9819935	2639146	4.07721
3	rs2616595	2639257	9.03631
3	rs2616594	2639578	8.75454
3	rs2616593	2639779	4.81172
3	rs2728063	2639829	4.10898
3	rs2616591	2639861	2.91914
3	rs12496271	2639963	6.19517
3	rs2616590	2640674	14.2162
3	rs2616589	2641046	14.3735
3	rs2728067	2645526	14.3406
3	rs2619560	2647171	15.1271
3	rs2619559	2647457	12.6887
3	rs2619558	2647812	14.4075
3	rs1382866	2649873	10.9726
3	rs2619555	2650895	13.0902
3	rs17564805	2652204	12.4876
3	rs1020997	2653577	10.4742
3	rs9820645	2654597	9.9541
3	rs4370013	2654691	13.2557
3	rs12494352	2655046	15.3963
3	rs17017302	2655205	13.2557
3	rs10510236	2655482	15.2805
3	rs12634177	2655924	14.5567
3	rs17565216	2656107	12.7907
3	rs12634841	2656271	15.2903
3	rs13068877	2657255	15.3269
3	rs12487730	2661675	14.9191
3	rs2600306	2663757	12.9741
3	rs2600307	2665519	11.0832
3	rs2600308	2665665	13.0044
3	rs2170004	2665743	11.4275
3	rs1479548	2666990	11.616
3	rs1479546	2667189	11.4691
3	rs1904396	2667880	11.6017
3	rs6803088	2668594	10.2575
3	rs2600316	2669708	11.1337
3	rs17017512	2670066	4.12735
3	rs2600318	2670624	2.73937
3	rs2728071	2672217	11.631
3	rs6770875	2672936	8.23931
3	rs2619579	2675155	9.55971
3	rs9849237	2675189	10.8964
3	rs41500847	2677248	4.08423
3	rs17017790	2679910	8.68692
3	rs11705859	2680569	10.954
3	rs11129228	2681038	12.1927
3	rs1479545	2682000	11.0394
3	rs2728075	2682527	10.5266
3	rs2619578	2683008	10.5106
3	rs2728076	2684357	10.4247
3	rs2619575	2685649	10.6612
3	rs1479544	2687527	12.4174
3	rs6442742	2688399	9.02716
3	rs1600359	2690405	4.53551
3	rs17029694	2695135	2.95338
3	rs11129229	2695813	7.36305
3	rs9942085	2697187	10.059
3	rs4583635	2698276	11.8088
3	rs12493955	2698291	11.8088
3	rs9942093	2698682	11.8088
3	rs7637377	2700315	10.8292
3	rs6442743	2701863	15.4313
3	rs17018135	2701890	11.0027
3	rs17018137	2702037	10.9233
3	rs17018141	2702454	11.0027
3	rs9838109	2703022	8.64825
3	rs4234548	2705019	14.6781
3	rs4234549	2705062	10.1982
3	rs4312636	2705150	14.6781
3	rs17018270	2706571	10.9233
3	rs6442744	2706671	14.6781
3	rs10510237	2714759	8.77167
3	rs6804966	2715025	15.2183
3	rs2600274	2716743	9.63868
3	rs2600275	2716796	9.63868
3	rs1914011	2717559	8.9919
3	rs2600277	2718697	15.0698
3	rs2728015	2720269	9.71532
3	rs2600280	2720391	13.9857
3	rs2600281	2720461	9.83863
3	rs1516393	2720586	9.77083
3	rs1516391	2722320	15.003
3	rs2728017	2723224	9.49491
3	rs1400205	2724015	14.2682
3	rs2675307	2725060	14.9202
3	rs1878181	2725785	11.2312
3	rs1914009	2727523	8.1784
3	rs1516390	2728391	7.17396
3	rs2728020	2728533	3.95329
3	rs729752	2730587	9.02585
3	rs7646667	2731319	9.85541
3	rs17018664	2731672	9.53636
3	rs2728022	2732165	9.49887
3	rs2675304	2733172	9.43289
3	rs1024147	2734207	9.17568
3	rs965396	2734701	8.6831
3	rs2728024	2735354	10.0109
3	rs1516386	2737307	10.3035
3	rs2728026	2737534	9.98462
3	rs1949342	2738393	6.7791
3	rs1949343	2738457	10.664
3	rs1949344	2738520	10.2991
3	rs2176262	2738595	11.3169
[truncated: 88,265 more rows]

## Sheet: Recombination rate
human						mouse
chr	start	end	recombination rate			chr	start	end	recombination rate
chr3	71140	5008155	3.05988			chr9	7532651	7532652	0.084049
chr3	5008155	10008154	2.45128			chr9	12491580	12491581	0.44
chr3	10008154	15008147	1.35381			chr9	17451672	17451673	0
chr3	15008147	20149949	1.30649			chr9	22420826	22420827	0.22
chr3	20149949	25150200	1.33735			chr9	27410758	27410759	0.22
chr3	25150200	30150200	1.39984			chr9	32369170	32369171	1.14187
chr3	30150200	35153397	1.18323			chr9	37344442	37344443	0.158134
chr3	35153397	40186784	0.856296			chr9	42300747	42300748	1.54
chr3	40186784	45180767	0.865479			chr9	47245536	47245537	0.64
chr3	45180767	50145584	0.364354			chr9	52178360	52178361	0.867591
chr3	50145584	55145145	0.911374			chr9	57187107	57187108	0.397599
chr3	55145145	60145158	1.17517			chr9	62160635	62160636	0.714811
chr3	60145158	65145093	1.74466			chr9	67128972	67128973	0.44
chr3	70182005	75194380	1.75329			chr9	72096570	72096571	0.86
chr3	75194380	80194380	0.8104			chr9	77065074	77065075	0.22
chr3	80194380	85194380	0.23841			chr9	82012986	82012987	0
chr3	85194380	90120012	0.29373			chr9	86994014	86994015	0.44
chr3	93718771	98718771	0.293401			chr9	92425650	92425651	0
chr3	98718771	103718771	0.504377			chr9	97426174	97426175	1.98
chr3	103718771	108718771	0.882795			chr9	102361924	102361925	0.957628
chr3	108718771	113718771	0.577651			chr9	107225034	107225035	0.342372
chr3	113718771	118718771	0.993309			chr9	112284140	112284141	0.006476
chr3	118718771	123718771	0.848174			chr9	117309418	117309419	1.53352
chr3	123718771	128718389	1.09981
chr3	128718389	133718389	1.20373
chr3	133718389	138718389	0.561743
chr3	138718389	143718389	1.19333
chr3	143718389	148718389	1.05635
chr3	148718389	153718389	1.24731
chr3	153718389	158718385	0.493168
chr3	158718385	163624808	0.432525
chr3	163624808	168597973	0.58152
chr3	168597973	173597973	1.62525
chr3	173597973	178597973	1.1756
chr3	178597973	183597973	1.06551
chr3	183597973	188597973	2.52143
chr3	188597973	193597973	1.91307

## Sheet: Median_Expression
Median expression values
chr	TSS	cytoband	nmr	mouse	human
3	196763	p26.3	0.420143	3.73807	3.93533
3	1092658	p26.3	0.0704009	0.0736451	0.15042
3	2098813	p26.3	0.673329	0.108524	2.88577
3	3144628	p26.2	10.2239	20.1768	35.0723
3	3700814	p26.1	24.2626	15.1354	10.6828
3	3799431	p26.2	0.74358	1.41757	0.978213
3	4493345	p26.1	6.63473	10.5981	7.00347
3	4979437	p26.1	16.5991	18.7016	18.5403
3	5122245	p26.1	21.9723	32.0558	38.9244
3	5187646	p26.1	3.61027	15.2077	9.04896
3	8733800	p25.3	0.00566832	0.783505	0.0466681
3	8750408	p25.3	0.102429	0.824378	0.56013
3	8775402	p25.3	11.1299	2.56103	4.23444
3	8980591	p25.3	0.182496	3.74193	3.59058
3	9362971	p25.3	12.0801	25.1818	26.6963
3	9397615	p25.3	17.066	17.999	27.0525
3	9498361	p25.3	0.0756524	0.334029	0.0328027
3	9649433	p25.3	20.7753	18.2516	16.3078
3	9703826	p25.3	1.28564	0.618434	0.0824466
3	9731729	p25.3	3.52123	9.77973	5.7384
3	9749944	p25.3	8.11811	10.3021	10.1952
3	9779860	p25.3	22.5015	13.3592	21.5924
3	9792495	p25.3	72.656	45.9026	63.1847
3	9837849	p25.3	31.7863	7.29515	17.4918
3	9866711	p25.3	2.7492	9.17314	0.789576
3	9917074	p25.3	13.1874	6.4676	9.06112
3	9933822	p25.3	39.9726	13.2572	18.4349
3	9945542	p25.3	0.884445	0.0383797	1.04414
3	9962537	p25.3	70.387	33.5525	73.8152
3	10026414	p25.3	19.0993	1.18684	1.70497
3	10081317	p25.3	0.00566832	0.33776	0.0328027
3	10115675	p25.3	66.2715	48.1035	133.332
3	10164919	p25.3	3.06745	7.78937	1.51261
3	10293131	p25.3	96.5695	55.6091	33.8456
3	10992186	p25.3	0.080627	0.0941377	2.74096
3	11137093	p25.3	0.649192	0.298227	0.981334
3	11272309	p25.3	24.0133	11.8516	11.943
3	11790442	p25.2	25.6799	13.4951	9.23947
3	12153068	p25.2	0.104579	2.52278	2.89251
3	12557087	p25.2	32.6139	18.1331	17.7782
3	12583601	p25.2	40.0205	37.0154	49.9416
3	12733528	p25.2	0.479526	0.556139	0.646182
3	12796472	p25.2	1.62593	3.22734	2.37043
3	12834485	p25.2	478.567	497.958	1496.24
3	13316235	p25.1	1.51327	7.85529	4.25037
3	13479724	p25.1	14.3554	15.7	4.85733
3	13549125	p25.1	11.0579	3.62181	7.72815
3	13816258	p25.1	0.0264587	0.118948	0.0328027
3	14124940	p25.1	19.2811	10.7966	22.327
3	14145147	p25.1	12.1493	6.58457	12.5102
3	14178817	p25.1	21.6776	29.8219	13.2713
3	14402576	p25.1	4.97894	25.5166	6.14681
3	14489107	p25.1	0.00566832	1.02279	0.656503
3	14651746	p25.1	24.2347	10.218	12.9651
3	14810853	p25.1	2.18749	5.25218	3.21546
3	14947584	p25.1	2.54549	10.6822	5.10874
3	15427598	p25.1	12.4907	11.6783	7.5299
3	15450133	p25.1	5.72786	0.255505	1.80506
3	15601341	p25.1	15.6002	16.4213	17.0799
3	15667236	p25.1	17.0156	6.91453	15.9557
3	16174680	p25.1	1.06769	6.98644	5.24635
3	16313574	p24.3	24.4875	4.2637	9.95821
3	16586792	p24.3	0.0102786	0.458219	0.0413618
3	17157162	p24.3	11.4642	6.7479	12.0924
3	18345377	p24.3	3.92146	8.59926	11.1869
3	19148510	p24.3	0.0161847	0.116793	0.452211
3	19879472	p24.3	0.429113	0.177729	1.67309
3	23891660	p24.2	2.07553	17.8739	9.63971
3	24117153	p24.2	20.4538	6.47106	6.03586
3	25718944	p24.2	10.0169	16.1108	35.2179
3	25782917	p24.2	12.1876	12.0659	12.626
3	26622806	p24.1	0.736136	1.08349	0.282298
3	27110085	p24.1	0.417435	0.12647	1.05357
3	27372721	p24.1	7.74285	4.08041	5.29792
3	27715949	p24.1	0.0353868	0.123002	0.353905
3	28574791	p24.1	4.38452	6.07941	5.49035
3	30606502	p24.1	28.306	17.9691	31.8289
3	30726200	p23	0.280982	0.484702	0.117141
3	31657890	p22.3	2.14259	3.05147	3.6694
3	32238679	p22.3	3.84544	9.24056	8.58527
3	32391698	p22.3	11.6813	9.88738	8.02134
3	32817997	p22.3	0.0586258	0.128635	0.0413618
3	32996609	p22.3	23.3394	12.2124	14.6411
3	33090421	p22.3	2.06829	5.16434	0.624606
3	33113979	p22.3	43.055	35.7918	59.3227
3	33150043	p22.3	1.33829	0.548775	0.680902
3	33277025	p22.3	23.5847	2.1653	3.85563
3	35638945	p22.3	0.266008	0.485309	0.0563317
3	36380344	p22.3	0.402096	0.376037	0.977123
3	36712422	p22.2	0.430763	1.12908	0.130561
3	36826820	p22.2	0.774672	0.735937	3.79668
3	36985043	p22.2	15.1251	8.30872	11.1094
3	36993332	p22.2	6.96585	7.56538	25.6142
3	37861880	p22.2	28.8762	9.01913	19.7987
3	38007496	p22.2	19.9519	5.49567	10.2257
3	38138478	p22.2	11.9037	9.97131	18.1425
3	38165089	p22.2	8.98646	16.8759	14.2227
3	38496127	p22.2	0.370261	1.98509	7.42695
3	39052013	p22.2	21.7218	12.4348	25.8672
3	39096659	p22.2	18.704	10.3025	18.0935
3	39107704	p22.2	1.26705	0.217607	2.93225
3	39141855	p22.2	9.74251	5.81054	6.63712
3	39263494	p22.2	0.168908	1.81352	1.47625
3	39329709	p22.1	0.0100088	0.0358306	0.0466681
3	40387184	p22.1	0.975774	0.606288	0.768599
3	42013802	p22.1	12.0168	13.4476	9.54352
3	42257825	p22.1	0.288792	0.453747	0.0391066
3	42397083	p22.1	0.00566832	0.0939984	0.0243869
3	42489299	p22.1	0.179139	0.785095	3.29353
3	42547969	p22.1	6.82901	4.00182	23.3041
3	42581840	p22.1	50.901	36.2766	16.416
3	42600655	p22.1	10.424	30.0722	33.2751
3	42685537	p22.1	0.034988	0.162362	0.0420496
3	42692663	p22.1	1.31418	3.15236	0.764842
3	42804752	p22.1	1.12273	1.09789	1.32646
3	43286512	p22.1	4.96084	25.9713	14.0046
3	43354859	p21.33	17.8806	16.5365	12.8561
3	43690108	p21.33	10.6535	37.9313	18.6763
3	44241886	p21.31	0.0850446	0.0358306	0.0243869
3	44338119	p21.31	6.13975	15.1223	11.6815
3	44761721	p21.31	4.11334	1.79248	0.718443
3	44861904	p21.31	23.6153	10.6834	11.0309
3	44915257	p21.31	13.4808	25.6205	34.7246
3	44975241	p21.31	28.6967	15.305	32.6972
3	45001548	p21.31	0.678874	5.96894	9.00275
3	45082277	p21.31	0.50794	3.05064	0.43207
3	45388561	p21.31	2.87683	102.25	6.94351
3	45555394	p21.31	1.3691	12.4084	5.12959
3	45689056	p21.31	9.65489	17.9797	19.0122
3	45823316	p21.31	20.275	21.139	16.2381
3	45886504	p21.31	0.0508118	0.396507	0.0243869
3	45917899	p21.31	11.7176	14.4667	12.5259
3	46017024	p21.31	0.0326071	0.307496	0.201082
3	46435645	p21.31	1.86018	0.445947	1.2364
3	46515385	p21.31	0.462657	1.03125	2.58876
3	46694528	p21.31	0.566712	1.49749	0.289107
3	46835111	p21.31	1.98393	0.455632	2.50549
3	46877721	p21.31	2.89462	4.89307	3.13269
3	46921726	p21.31	40.8921	35.1692	19.6757
3	46979683	p21.31	6.19255	7.56765	4.02792
3	47016429	p21.31	6.41784	13.6666	15.145
3	47228026	p21.31	2.3101	1.59874	5.65907
3	47282917	p21.31	6.11184	6.87002	7.0471
3	47381011	p21.31	16.639	8.00027	4.5488
3	47413681	p21.31	9.62507	13.3023	33.7376
3	47562238	p21.31	0.341867	0.671716	0.320456
3	47585269	p21.31	25.8848	14.3561	16.1453
3	47802909	p21.31	17.88	11.0774	23.3532
3	48157146	p21.31	1.45257	6.19653	1.1857
3	48403854	p21.31	12.188	12.0165	12.0987
3	48432164	p21.31	4.65118	4.15777	5.34936
3	48446710	p21.31	6.43099	6.15872	5.72715
3	48465811	p21.31	4.49467	4.81697	2.98086
3	48467798	p21.31	27.7329	29.1637	32.0425
3	48599002	p21.31	143.269	200.655	117.399
3	48636463	p21.31	0.365513	0.254097	0.688054
3	48673844	p21.31	5.97296	5.87708	5.21922
3	48688003	p21.31	22.962	47.0386	60.5464
3	48856926	p21.31	0.0161847	35.6205	17.0039
3	48918821	p21.31	15.6136	27.8376	34.3206
3	48989889	p21.31	23.2795	3.55938	10.53
3	49007062	p21.31	17.0227	9.34459	32.3898
3	49015488	p21.31	25.4956	86.5213	19.9415
3	49020459	p21.31	36.2057	19.077	29.4313
3	49024325	p21.31	54.6173	52.8566	55.0593
3	49095932	p21.31	28.7621	63.5407	156.134
3	49108046	p21.31	30.2471	49.5641	13.8971
3	49121114	p21.31	54.2243	12.9831	146.457
3	49162535	p21.31	24.5056	9.82108	5.47493
3	49171598	p21.31	13.8848	10.9149	20.7023
3	49198428	p21.31	5.69525	0.11381	0.659349
3	49277144	p21.31	34.4326	38.7597	29.9427
3	49468703	p21.31	63.0198	17.2328	15.934
3	49554477	p21.31	0.265738	0.546052	0.240698
3	49674014	p21.31	41.3926	33.6493	23.1134
3	49683947	p21.31	0.953243	0.697553	7.28963
3	49689538	p21.31	5.8144	42.5525	15.6594
3	49716829	p21.31	6.28457	1.48389	0.369514
3	49716844	p21.31	18.2997	10.8803	4.53072
3	49724294	p21.31	27.0892	28.4242	8.87545
3	49828601	p21.31	1.80758	0.543443	1.2442
3	49857988	p21.31	0.368406	0.676427	0.0466681
3	49887002	p21.31	1.52967	2.34567	0.700303
3	49907160	p21.31	4.14867	10.3454	3.10816
3	50088919	p21.31	25.6327	51.7767	91.0213
3	50155045	p21.31	5.57606	9.40739	1.70985
3	50205246	p21.31	2.01113	9.57182	0.489833
3	50267558	p21.31	3.81893	5.5781	2.57037
3	50287732	p21.31	14.1523	20.1429	16.7291
3	50292831	p21.31	6.64865	0.890822	1.29632
3	50299890	p21.31	0.469805	4.49701	12.3392
3	50317790	p21.31	13.9183	23.3922	5.57856
3	50329782	p21.31	8.63188	14.5141	10.7735
3	50341110	p21.31	0.361682	0.804792	0.391375
3	50347330	p21.31	16.7542	16.3042	12.3478
3	50354750	p21.31	30.789	13.2148	6.1593
3	50362799	p21.31	6.71957	1.21739	0.965041
3	50569152	p21.31	82.8999	13.0302	6.91815
3	50606490	p21.2	12.5998	10.5459	4.88681
3	50611520	p21.2	1.76712	11.9719	23.8766
3	50674927	p21.2	2.78025	1.19904	1.29482
3	51385291	p21.2	41.0025	59.2467	62.9397
3	51541144	p21.2	2.71528	10.8336	4.18875
3	51662693	p21.2	55.0413	52.8038	23.9075
3	51707068	p21.2	0.0691516	0.0847846	0.231701
3	51778561	p21.2	0.00566832	0.0265713	0.0243869
3	51873721	p21.2	0.0367079	0.0358306	0.0243869
3	51933429	p21.2	4.1532	15.4328	3.18703
3	51942345	p21.2	4.27981	15.8458	6.87473
3	51955381	p21.2	0.00566832	0.265661	0.0466681
3	51957454	p21.2	13.7916	30.362	4.52771
3	51968510	p21.2	34.0243	21.8064	35.6699
3	51971426	p21.2	23.1513	16.6117	3.00186
3	52048919	p21.2	9.81183	18.8218	5.32865
3	52075226	p21.2	7.42477	3.89482	1.36515
3	52198086	p21.2	67.098	90.4664	31.7645
3	52287089	p21.2	2.42329	1.19943	1.04693
3	52401008	p21.1	30.0547	22.3883	32.2836
3	52410660	p21.1	1.01942	6.98347	5.9858
3	52433035	p21.1	2.38367	2.22421	4.21766
3	52451100	p21.1	2.77945	1.01531	4.80812
3	52455118	p21.1	14.921	102.318	40.7241
3	52524385	p21.1	8.32038	16.1633	25.6838
3	52534013	p21.1	39.1474	31.9918	11.3894
3	52545352	p21.1	8.49261	14.4291	14.8512
3	52681156	p21.1	35.3703	22.8158	39.3168
3	52694488	p21.1	14.7304	11.2396	41.9465
3	52704955	p21.1	3.03317	126.077	141.236
3	52777595	p21.1	0.0411542	0.0672844	0.162503
3	52794768	p21.1	0.308496	0.648386	2.49588
3	53156009	p21.1	13.4845	40.2787	8.66349
3	53224712	p21.1	112.732	74.4302	32.8508
3	53328963	p21.1	0.497075	4.04625	0.963671
3	53812335	p21.1	0.985526	15.1714	1.97525
3	53846568	p21.1	1.38725	2.82095	1.09804
3	53867066	p21.1	19.5991	14.1542	11.9973
3	55465715	p14.3	9.11541	3.29456	2.66305
3	55508311	p14.3	0.120071	0.810191	0.802779
3	56557161	p14.3	9.18162	4.43568	14.4402
3	56727418	p14.3	5.27792	9.18642	15.1597
3	57089982	p14.3	8.72931	1.98173	3.51678
3	57197838	p14.3	2.87522	0.0358306	1.48132
3	57556274	p14.3	3.66952	2.8546	5.74346
3	57625454	p14.3	3.06592	4.16794	11.3579
3	57755450	p14.3	9.48332	52.5781	20.7906
3	58008400	p14.3	16.3148	8.72407	39.4176
3	58332880	p14.3	17.71	15.4591	12.2868
3	58427630	p14.3	83.9075	101.271	61.32
3	58492096	p14.3	8.17693	9.0739	10.5995
3	58505136	p14.3	13.8856	1.26017	31.3413
3	58564117	p14.2	21.3776	3.49898	9.07311
3	59747277	p14.2	28.23	4.55274	8.18203
3	63228315	p14.2	0.216734	0.121044	0.0316324
3	63652675	p14.2	0.278065	0.0265713	0.0328027
3	64010549	p14.1	84.274	69.8674	79.5827
3	64092236	p14.1	0.608777	3.18053	3.77666
3	64515654	p14.1	4.18733	4.84184	11.3446
3	66133610	p14.1	8.89058	8.09337	11.3694
3	66378797	p14.1	39.2571	12.4679	22.0797
3	67360460	p14.1	285.191	68.7553	30.5962
3	68975217	p14.1	2.18584	7.96601	7.81473
3	69084937	p14.1	31.6665	29.2254	72.8977
3	69106872	p14.1	0.296974	0.859501	0.0466681
3	69168782	p14.1	4.86563	8.81123	9.46867
3	69739435	p13	2.32216	5.014	3.95299
3	71675414	p13	25.1233	4.46902	6.73943
3	71771655	p13	0.0186511	0.0358306	0.229771
3	72749277	p13	6.25529	2.95259	8.15928
3	72888046	p13	0.961958	1.38398	2.68977
3	73382431	p13	2.07782	11.034	11.0537
3	75906695	p12.3	1.85863	1.4759	2.17392
3	81489703	p12.2	34.6237	9.06784	18.5889
3	84958981	p12.1	1.21654	1.01763	0.482217
3	86876388	p12.1	1.87092	2.8674	1.87933
3	87227271	p11.2	39.7868	16.6157	15.704
3	87259404	p11.2	1.12512	0.0265713	0.0243869
3	89107621	p11.1	0.433852	0.44784	1.11999
3	93980139	q11.1	4.33164	6.04461	3.88581
3	94014365	q11.2	0.303663	0.106838	0.227655
3	94062980	q11.2	2.29121	4.26329	4.58281
3	97764521	q11.2	1.68126	6.96651	4.57358
3	98497912	q11.2	11.4459	26.9169	59.9368
3	98531978	q11.2	0.040925	0.0358306	0.0243869
3	99638475	q12.1	1.84812	0.746183	3.19697
3	99817837	q12.1	15.0054	5.36554	16.7458
3	100260992	q12.1	8.18158	8.99242	16.8009
3	100334739	q12.2	16.4495	21.079	27.492
3	100492619	q12.2	5.19624	2.33407	13.6483
3	100709331	q12.2	44.6205	47.7477	57.8877
3	100749156	q12.2	0.594379	3.73775	13.9634
3	101222546	q12.3	0.577465	0.818436	0.218005
3	101324205	q12.3	3.40089	4.00958	15.3391
3	101648889	q12.3	3.30894	5.39097	8.1456
3	101724593	q12.3	1.86747	3.90619	3.14764
3	101779202	q12.3	5.93553	1.19478	5.71693
3	101827991	q12.3	2.65919	4.60238	9.00441
3	102099244	q12.3	0.0323749	0.0801207	0.178345
3	105655461	q13.11	3.12757	4.73429	13.3042
3	108160812	q13.13	11.7518	11.6788	14.9616
3	108589705	q13.13	2.31373	2.83861	6.97953
3	108958248	q13.13	0.105096	0.0278935	0.0479817
3	111674676	q13.2	0.381564	1.9201	2.05486
3	111732497	q13.2	24.8173	9.09481	28.9768
3	111979010	q13.2	10.7096	9.6735	25.0574
3	111998739	q13.2	0.933461	1.05882	0.237671
3	112034843	q13.2	0.0747938	0.215322	0.0328027
3	112332347	q13.2	4.82568	35.5545	2.53846
3	112463966	q13.2	0.383618	0.631462	0.322048
3	112990984	q13.2	9.97868	7.32949	11.4033
3	113211003	q13.2	3.46387	2.31047	5.45605
3	113532296	q13.2	0.0454224	0.36211	0.859443
3	113828182	q13.31	4.31525	3.15281	6.80951
3	113947901	q13.31	0.270319	0.838929	4.03323
3	114128652	q13.31	0.00508558	0.0231151	0.0243869
3	114314501	q13.31	2.88632	24.8966	2.86284
3	115802363	q13.31	2.00154	1.182	2.31131
3	118900557	q13.32	2.54786	13.3537	2.40241
3	119173517	q13.32	1.85029	1.0112	0.322308
3	119211732	q13.32	10.1879	5.22918	10.2878
3	119294383	q13.32	6.62388	7.05042	3.73177
3	119428949	q13.33	12.4722	29.0648	11.1684
3	119468963	q13.33	6.76127	9.85016	7.10902
3	119498547	q13.33	27.6075	20.2598	43.6592
3	119579268	q13.33	35.392	23.1714	3.27942
3	119597875	q13.33	2.90971	5.5271	1.96654
3	119636457	q13.33	0.192441	1.19997	3.29139
3	119654513	q13.33	7.36516	90.6348	72.0875
3	119780484	q13.33	0.522199	0.358864	0.187721
3	119821323	q13.33	10.514	21.4117	14.694
3	120392293	q13.33	22.765	15.073	34.9765
3	120596328	q13.33	15.0682	64.835	199.489
3	120628172	q13.33	0.72851	0.44752	0.475466
3	120686681	q13.33	10.2009	6.412	13.2342
3	121593379	q13.33	0.0558503	1.31753	0.0932941
3	121631399	q13.33	0.665636	5.31455	13.8394
3	121769761	q13.33	8.0879	11.0557	11.1783
3	121835183	q13.33	2.47481	2.44744	4.7431
3	121894401	q13.33	20.3545	4.0341	2.22748
3	121987323	q13.33	0.840716	0.526245	0.342014
3	122183683	q13.33	0.156156	0.17845	0.105256
3	122359591	q21.1	4.44546	21.8469	24.8432
3	122384176	q21.1	27.1313	68.974	102.171
3	122564338	q21.1	4.77269	4.74458	8.15983
3	122680839	q21.1	6.78671	5.86678	9.52469
3	122739999	q21.1	15.3033	2.03941	8.06311
3	122909082	q21.1	0.330112	1.87785	1.42131
3	123282296	q21.1	1.15665	1.54831	2.35483
3	123610049	q21.1	26.5813	15.438	18.5423
3	123897305	q21.1	0.31428	1.87176	19.0285
3	124080023	q21.1	0.464822	5.38503	9.22213
3	124761948	q21.2	33.1611	36.4654	23.1251
3	124965710	q21.2	35.9823	11.2396	11.3753
3	125082636	q21.2	0.944991	0.804991	3.33857
3	125528858	q21.2	2.03382	8.35296	6.58011
3	126103562	q21.3	23.8228	7.0895	7.88916
3	126342635	q21.3	8.10707	13.0415	6.94954
3	126437601	q21.3	16.406	6.77669	8.58429
3	126481166	q21.3	0.143792	0.198362	0.0433633
3	126524155	q21.3	0.445379	0.589895	0.219214
3	126704240	q21.3	6.65968	13.4679	5.17455
3	126988594	q21.3	3.06055	8.88235	4.9205
3	127571232	q21.3	10.3762	28.1873	6.9655
3	127629185	q21.3	3.15403	6.30654	3.08246
3	127672935	q21.3	35.2877	15.9262	4.20529
3	127689062	q21.3	48.9199	34.1019	11.3426
3	127915232	q21.3	0.0307345	0.584327	0.726982
3	128153481	q21.3	22.0978	10.3195	7.07828
3	128479427	q21.3	5.09291	5.96254	2.28895
3	128619969	q21.3	169.328	42.9027	76.9004
3	129087569	q21.3	1.2354	9.9986	2.24126
3	129440036	q21.3	10.3995	11.6854	11.6176
3	129555175	q22.1	23.2812	5.76576	25.6238
3	130560334	q22.1	0.211098	0.704048	0.512488
3	130678934	q22.1	8.12246	8.5436	18.777
3	131013875	q22.1	6.05463	5.0992	4.93327
3	131462212	q22.1	41.4637	23.6651	54.7492
3	131533555	q22.1	0.561326	0.893998	0.222461
3	132317369	q22.1	1.94973	2.85508	1.61221
3	132417502	q22.1	10.8736	24.6914	10.0154
3	132558138	q22.1	5.61776	27.7367	23.5314
3	132597270	q22.1	1.58652	1.43796	1.52535
3	132654446	q22.1	29.8967	20.7347	22.4732
3	133038391	q22.1	1.60175	3.09486	1.67012
3	133598175	q22.1	6.33648	7.6732	10.1187
3	133784023	q22.1	19.2145	12.4402	28.2474
3	133824235	q22.1	6.3149	6.27845	1.69046
3	133928145	q22.2	4.64691	6.98543	8.55677
3	134355874	q22.2	15.5511	26.8613	10.6787
3	134477706	q22.2	53.7058	102.393	46.357
3	134485721	q22.2	13.5802	17.0713	18.3485
3	134599923	q22.2	0.974453	0.514218	0.872418
3	135965728	q22.2	7.31393	16.0864	3.56993
3	136250340	q22.3	40.187	37.3671	42.5657
3	136336236	q22.3	4.92443	10.6662	12.4751
3	136818647	q22.3	1.38608	2.68049	5.25717
3	136946230	q22.3	1.51917	1.12393	0.959851
3	137764315	q22.3	0.0076546	0.0358306	0.0243869
3	137998735	q22.3	0.0360512	0.203861	0.0328027
3	138061990	q22.3	2.16582	2.47567	2.40557
3	138187248	q22.3	9.91841	7.84638	19.6333
3	138261437	q22.3	0.493212	0.0358306	0.344886
3	138347648	q22.3	6.91033	9.61892	10.3065
3	138434586	q22.3	0.798933	0.867115	0.408211
3	138652699	q22.3	5.94519	4.86418	12.8817
3	139355600	q23	44.3138	63.0578	54.9205
3	139452884	q23	0.0852137	0.266937	0.0734091
3	139517434	q23	100.659	4.91834	18.6522
3	139560180	q23	5.88424	7.44056	8.77704
3	139935185	q23	0.230616	0.799048	1.55462
3	140678064	q23	0.0136489	0.0265713	0.0243869
3	141051347	q23	0.0547161	2.22184	0.557677
3	141324213	q23	13.7617	11.5911	21.9823
3	142157527	q23	2.68533	2.42934	8.51322
3	142449007	q23	7.83874	4.91014	18.5967
3	142596393	q23	2.98727	0.856692	3.23619
3	142815922	q23	0.332316	1.54337	19.1426
3	142949164	q23	2.61082	10.5646	0.122526
3	143119771	q24	6.01181	1.54337	2.1752
3	143265222	q24	0.718185	2.97333	4.95002
3	146069440	q24	4.74952	6.78373	16.6737
3	146192335	q24	13.985	5.45067	14.3355
3	147386046	q24	0.00563442	0.0268243	0.0264484
3	148791102	q24	0.114587	0.0459751	0.348533
3	149030127	q24	30.9159	10.7327	14.1253
3	149129638	q24	7.25195	8.53376	6.54744
3	149162410	q25.1	3.33208	9.73144	3.04142
3	149369022	q25.1	33.6339	18.44	41.8049
3	149474697	q25.1	0.347912	1.4537	0.160423
3	149517235	q25.1	9.9782	16.2794	15.4583
3	149738472	q25.1	7.20555	13.1078	17.6228
3	149812708	q25.1	45.7454	32.6033	26.7545
3	150408335	q25.1	19.7232	6.03388	14.9317
3	150541998	q25.1	26.7154	55.953	77.2344
3	150741125	q25.1	13.6943	11.201	19.5428
3	150926163	q25.1	0.00508558	0.0265713	0.0243869
3	151197832	q25.1	0.0489266	0.302383	0.857459
3	151212117	q25.1	0.72941	2.33161	1.44195
3	151294086	q25.1	0.0539587	0.0265713	0.0328027
3	151326312	q25.1	1.44227	0.755856	1.47805
3	151425384	q25.1	0.151475	1.11448	3.03156
3	151873643	q25.1	3.19221	1.1323	0.452683
3	152243828	q25.1	33.2788	43.938	41.5819
3	153162226	q25.2	53.7072	4.4892	4.15314
3	154272546	q25.2	7.35901	10.6795	27.2306
3	154334943	q25.2	0.0166089	0.0398181	0.0289364
3	155024124	q25.2	16.1951	2.62007	3.30396
3	155375580	q25.31	0.863077	0.275098	1.19049
3	156037701	q25.31	3.57663	2.01454	1.62644
3	157259742	q25.32	0.0964564	0.229459	1.54182
3	157436850	q25.32	0.466146	1.04559	1.4401
3	158095954	q25.32	0.279627	0.551664	0.22142
3	158105855	q25.32	20.0666	10.5777	15.1628
3	158571163	q25.32	5.50783	5.43517	6.6496
3	158644278	q25.32	28.4636	19.6481	16.5467
3	158645822	q25.32	1.61101	8.14577	9.69447
3	158732198	q25.32	19.7354	27.1785	26.2109
3	160432445	q25.33	4.41397	5.08044	1.44061
3	160755602	q25.33	19.3826	4.65196	4.71597
3	161083883	q26.1	6.87796	7.52408	4.40711
3	161344792	q26.1	1.78703	0.0721147	0.472862
3	165772904	q26.1	7.64777	1.11131	5.53295
3	167735243	q26.1	2.21404	1.24174	6.15119
3	168008689	q26.2	29.5275	18.3701	9.93381
3	169083499	q26.2	1.46275	2.20241	2.71959
3	169766921	q26.2	0.353803	0.0884667	1.27351
3	169772831	q26.2	9.262	6.92175	8.48953
3	169793428	q26.2	0.248781	0.243614	2.85663
3	170086732	q26.2	2.43888	15.1277	9.49021
3	170357678	q26.2	2.90905	6.66535	5.62417
3	170459548	q26.2	0.0468394	0.378531	0.105697
3	170996347	q26.2	0.0191249	0.249869	0.0154081
3	171600404	q26.31	14.5133	3.87171	21.0151
3	171843349	q26.31	0.0102786	0.054438	0.0328027
3	172443291	q26.31	0.00508558	0.0162807	0.0243869
3	172505508	q26.31	2.58912	2.86062	28.2429
3	172630249	q26.31	2.30986	36.4795	3.87705
3	172750682	q26.31	1.08175	3.18553	4.9352
3	172889357	q26.31	0.0102653	0.0270096	0.0243869
3	173396284	q26.31	0.055717	0.135005	0.852538
3	178960121	q26.32	39.4166	6.0133	4.51023
3	179236691	q26.32	0.535473	0.0707353	2.88571
3	179347709	q26.33	70.0338	54.2637	18.3206
3	179604690	q26.33	15.3344	162.194	116.196
3	179653040	q26.33	4.78144	1.19751	4.85897
3	179794958	q26.33	0.677873	0.616756	0.480349
3	180602163	q26.33	51.92	6.74771	21.9907
3	180868141	q26.33	93.26	39.1207	71.0841
3	183015218	q27.1	14.6043	22.5367	26.0341
3	183635610	q27.1	14.5412	14.1071	13.2347
3	183697797	q27.1	3.62753	5.04261	6.52367
3	183815876	q27.1	4.01766	0.771729	2.11298
3	183919934	q27.1	3.16999	25.8835	16.5167
3	184135038	q27.1	27.4748	23.218	34.8809
3	184155377	q27.1	5.96036	8.15605	19.3431
3	184186023	q27.1	19.6195	29.4316	20.3814
3	184230429	q27.1	1.20512	0.128497	0.204337
3	184242301	q27.1	8.36098	14.6949	17.8304
3	184299198	q27.1	93.8952	81.0914	102.572
3	184335926	q27.1	3.33888	2.53485	5.47134
3	184361718	q27.1	20.2365	11.4032	48.2572
3	184380073	q27.1	1.32013	1.90881	1.64471
3	184561785	q27.1	2.52569	1.16036	0.444435
3	184812143	q27.2	4.86071	9.65194	16.5287
3	185506262	q27.2	3.42748	0.197086	0.538637
3	185582496	q27.2	25.3463	15.1897	22.39
3	185643739	q27.2	8.80351	2.60688	8.76349
3	186046314	q27.2	4.98473	4.64424	5.30801
3	186105668	q27.3	0.188202	0.269185	1.81533
3	186546067	q27.3	8.02955	5.87202	6.31995
3	186842704	q27.3	0.542163	12.3243	0.835973
3	186930502	q27.3	4.34331	12.4957	29.723
3	187217285	q27.3	1.03444	2.69611	2.75219
3	187668912	q27.3	0.00969582	0.0358306	0.0535949
3	187721377	q27.3	15.2732	10.4768	29.4003
3	190305707	q28	1.98465	4.40688	12.2983
3	190322541	q28	0.148787	0.0265713	0.164133
3	190514051	q28	4.95133	2.53478	4.93694
3	190852737	q28	1.78279	0.0469114	0.85376
3	191329085	q28	61.2707	23.411	20.6432
3	192139395	q29	4.20852	1.0877	2.15817
3	192796815	q29	2.93296	5.89386	2.96351
3	193274789	q29	0.023508	0.123583	0.0466681
3	193398967	q29	0.0371612	0.406964	0.534175
3	193593144	q29	10.8686	20.1026	22.7006
3	194136148	q29	16.9616	15.9612	14.4049
3	194339768	q29	2.11878	0.156918	0.834438
3	194355247	q29	0.305348	0.466718	0.169913
3	194402672	q29	11.8651	14.4723	19.7816
3	194685883	q29	15.7945	7.75896	3.32977
3	195068284	q29	7.44087	3.20858	4.32634
3	195274745	q29	23.2513	6.58063	11.6552
3	196197452	q29	0.110312	0.0358306	0.684825
3	196211487	q29	0.034248	0.313655	10.4699
3	196214222	q29	12.2425	31.0161	23.6511
3	196468783	q29	2.15784	7.9934	7.75718
3	196554177	q29	3.12158	10.2267	9.95216
3	196639694	q29	1.53603	5.03299	0.888318
3	196639775	q29	6.42972	21.8869	9.98346
3	196706277	q29	1.19633	11.8416	2.3303
3	196739857	q29	22.6405	16.4909	25.0327
3	197042560	q29	13.6321	20.7872	27.9819
3	197791226	q29	9.17109	11.1265	13.8147
3	197889077	q29	1.19095	2.43391	8.07843

## Sheet: Exp singular vectors
Gene#_ordered_along_chr3	human_SV1	mouse_SV1	nmr_SV1		Gene#_ordered_along_chr3	Woodchuck_SV1
1	-0.0250969	-0.0208563	-0.0308984		1	-0.0561945
2	0.00809533	-0.0134605	0.0402411		2	-0.0345339
3	0.00352519	0.0631169	-0.00567303		3	0.0122437
4	-0.0505031	0.0832359	0.0665845		4	-0.035316
5	-0.0417986	0.0714801	-0.0175003		5	-0.0379612
6	0.0326239	0.0631117	0.03852		6	-0.0491068
7	-0.0211265	0.066029	0.0422161		7	0.0632829
8	0.0169959	0.0166576	-0.029728		8	0.0651551
9	-0.0636356	0.0810451	0.0368929		9	0.014543
10	0.000162128	0.0158965	-0.0116209		10	-0.0424126
11	-0.0285591	-0.00348936	0.0229221		11	0.0472041
12	-0.031581	0.0704267	0.025907		12	0.0497099
13	-0.0238463	0.0277664	-0.0615526		13	-0.000844074
14	0.00546966	0.0275813	0.0177978		14	0.0620519
15	-0.00695016	0.0797418	-0.0246756		15	0.0174587
16	0.00992171	0.0623714	0.0400389		16	0.0574988
17	-0.00562123	0.0804181	0.0695618		17	0.0244231
18	-0.00533591	0.0795622	-0.0492967		18	0.0612791
19	0.0430716	0.0796543	-0.06586		19	0.0594129
20	0.0772127	-0.00405193	-0.0185321		20	-0.0347739
21	-0.0501844	0.0795239	0.0436804		21	-0.0272579
22	0.0659457	-0.0690525	0.0491498		22	-0.0491071
23	0.000807825	0.00284321	-0.00155223		23	0.0649423
24	0.0624866	-0.0604617	0.0122804		24	-0.00606459
25	0.0335917	0.0790375	-0.0385441		25	0.0653479
26	0.0439779	-0.0393741	-0.0808963		26	-0.0430163
27	0.0751187	-0.00397783	0.0251518		27	-0.0328398
28	0.0699528	0.00551129	-0.00714298		28	-0.0188323
29	-0.0092867	0.0702165	0.0717738		29	-0.0240758
30	0.037276	-0.0177551	0.0571995		30	0.0465441
31	0.0432359	-0.0390605	0.0421526		31	0.048862
32	-0.0373694	-0.0158857	-0.0288285		32	-0.018955
33	-0.0290798	0.000528335	0.0568356		33	0.0422046
34	0.0552343	-0.0576882	0.0785929		34	-0.0233589
35	-0.0294484	0.00724953	0.0388036		35	-0.0256483
36	0.00181398	0.0107215	0.0093235		36	0.0564407
37	0.0306284	-0.0430942	-0.0148296		37	-0.0153218
38	-0.0790398	-0.0404259	0.0483905		38	0.0645894
39	-0.0130668	-0.0114855	0.0326268		39	0.0634131
40	0.0170541	-0.00969334	0.0803426		40	-0.0458727
41	-0.016303	-0.0242697	0.0396244		41	-0.00790815
42	0.0296098	-0.0150115	-0.0332417		42	-0.0638508
43	0.00465565	-0.00816501	0.0242398		43	0.0545292
44	0.0120373	-0.0235018	-0.0154684		44	0.0501252
45	0.021642	0.00185213	0.0545184		45	0.0630683
46	0.0545522	-0.0502056	-0.0360254		46	0.063741
47	0.056328	-0.0284458	-0.00252082		47	0.0646332
48	0.0233668	-0.0339982	-0.0617723		48	-0.0208883
49	0.0215402	-0.0146595	-0.0102775		49	-0.0653675
50	0.0137416	0.0215688	-0.039161		50	-0.0654258
51	-0.0754537	0.00640038	-0.0197314		51	-0.0500362
52	0.0237924	0.0773865	0.0447083		52	0.0651789
53	-0.029464	-0.0030081	0.0228872		53	0.0654375
54	-0.0145207	0.0827448	0.0707666		54	0.0567852
55	-0.0514225	0.0527009	-0.028792		55	-0.0341605
56	0.0488954	0.0627982	0.0544971		56	-0.0315884
57	-0.0311553	0.04778	-0.0130208		57	-0.0287639
58	0.000691611	-0.00917221	-0.0524117		58	-0.0507155
59	-0.0275368	-0.00757375	-0.0313299		59	0.0654234
60	0.00627433	0.06066	-0.0212091		60	-0.0654966
61	0.0175299	0.0300929	-0.0248579		61	-0.0257489
62	0.000689088	-0.0162492	0.0209617		62	-0.0532827
63	0.0428375	-0.0328351	0.0484685		63	0.0640443
64	0.00684937	0.042082	0.0320862		64	-0.00583321
65	0.00551313	0.0071328	0.0414597		65	0.0633652
66	0.0282355	-0.0343381	-0.0326307		66	-0.0390366
67	0.0179272	-0.0335414	0.0443325		67	-0.0242839
68	-0.0681436	0.0307389	0.0220011		68	0.0652189
69	-0.0536945	0.0849882	0.0137684		69	-0.0163819
70	-0.0346403	0.056322	-0.0575864		70	-0.0494797
71	-0.0585636	0.0394605	-0.0241157		71	-0.0610514
72	0.0410481	0.0107705	0.0324236		72	0.00599883
73	0.0349221	-0.0307583	0.0600391		73	0.0613407
74	-0.0661189	0.0774297	0.0769158		74	0.0244315
75	-0.0617154	0.0295054	-0.0545595		75	0.0515932
76	-0.0663681	0.0548803	0.0617951		76	-0.0157572
77	-0.0594463	0.0629412	-0.0626069		77	-0.0286192
78	-0.0633303	0.00321878	-0.0211854		78	0.0265972
79	0.0344971	-0.0393506	0.0118564		79	0.020021
80	-0.0286067	-0.00483943	-0.0672262		80	0.0652283
81	0.00119614	-0.0219992	-0.0775567		81	-0.0541729
82	-0.0183852	-0.013142	0.0375435		82	-0.031682
83	-0.0378555	-0.0164732	-0.00879207		83	0.00379616
84	0.0169442	0.00686646	0.0177228		84	-0.062976
85	-0.00174658	-0.0213634	0.0183205		85	0.0653335
86	-0.0293993	0.00105585	0.0282795		86	0.0653369
87	-0.0023232	-0.00329396	-0.0554605		87	-0.0649542
88	0.00778557	0.00600448	-0.0202216		88	-0.0489903
89	-0.04055	0.0816162	-0.015984		89	0.0655003
90	0.0307796	-0.00590596	0.046438		90	0.0192277
91	-0.0135857	0.0445482	-0.050435		91	-0.0333634
92	-0.0583241	0.0838269	0.081691		92	0.0171537
93	-0.0470968	0.0167784	0.0528518		93	-0.0285854
94	-0.0397057	0.00655593	-0.0519657		94	-0.0362134
95	0.0692051	-0.0435455	-0.0578236		95	-0.0483092
96	-0.0319534	-0.0258824	-0.0592411		96	0.0309511
97	-0.0597267	0.0575453	0.0200811		97	-0.0389291
98	-0.0391972	0.0131891	0.0222629		98	0.0654956
99	0.0105295	-0.0112422	0.055451		99	0.0654491
100	0.0503567	-0.0464476	0.0568187		100	-0.0615387
101	0.0439521	-0.0408639	0.0561492		101	0.0631771
102	0.0448539	-0.040094	-0.0309369		102	-0.0144031
103	-0.0501147	0.0468848	0.0363785		103	-0.0314519
104	0.00948541	0.00593976	-0.0467161		104	0.0268217
105	-0.0345871	-0.00673837	-0.0419795		105	0.0333281
106	-0.0184688	-0.0101696	0.0243578		106	0.0635376
107	0.0189462	-0.00662534	-0.0192144		107	-0.0221441
108	0.0427427	-0.0380306	0.0307131		108	-0.00603044
109	0.00811833	-0.000944355	-0.0517778		109	-0.0654996
110	-0.0384143	0.0165493	-0.0200597		110	-0.0501165
111	-0.0539115	0.00908053	-0.0819588		111	0.023662
112	-0.0169708	0.0622826	0.0131268		112	0.0416223
113	0.00536485	-0.00683775	0.0140188		113	-0.0136834
114	-0.0279911	-0.011743	0.0247978		114	-0.0528353
115	-0.0394035	0.0118502	-0.0268888		115	-0.037129
116	0.0163822	0.0772119	0.0646363		116	-0.0634288
117	-0.0438391	0.0147471	-0.022875		117	0.0598791
118	0.00945307	-0.0135559	-0.0388797		118	-0.0167432
119	0.0305371	-0.0277877	0.0423998		119	0.0273768
120	-0.0716358	0.0640215	0.0406599		120	-0.065316
121	0.0163363	0.00517131	0.0438092		121	0.0651235
122	0.0172797	0.0161914	-0.0785205		122	-0.0618629
123	0.0463438	-0.022862	-0.0735746		123	-0.0522583
124	0.0217904	-0.0195711	-0.0567096		124	0.0430628
125	0.0618267	-0.0246863	-0.0307776		125	-0.029422
126	0.0258337	-0.0184587	-0.0475908		126	-0.0402585
127	-0.0581072	0.0019125	0.0557417		127	0.0222814
128	-0.0386759	-0.0201374	0.0382668		128	-0.0526563
129	-0.0601687	0.0846425	-0.0604642		129	-0.064879
130	0.0192745	0.0717018	0.012664		130	0.0595215
131	0.00811312	0.00610432	-0.0484906		131	0.0624023
132	-0.0319854	0.0163506	0.0182047		132	-0.00841045
133	0.0134884	0.00915365	0.00579446		133	-0.0161721
134	-0.0514409	-0.0410399	-0.0520647		134	0.0203378
135	-0.0364975	0.0119987	0.0450872		135	-0.0594434
136	0.0343851	0.00202224	-0.0162173		136	0.0655007
137	-0.0285174	-0.00116031	0.0244415		137	-0.0634113
138	0.0201476	-0.00997541	-0.018907		138	0.0313247
139	0.0580682	-0.0323417	-0.0463866		139	-0.0605427
140	0.0354209	-0.0049445	-0.0516936		140	-0.0354249
141	0.00295542	0.0732152	-0.026134		141	-0.0504159
142	-0.00383319	-0.0369534	-0.0315423		142	-0.0243445
143	0.0329859	-0.0658954	-0.00618845		143	-0.0581988
144	0.0678698	-0.0538151	0.0444624		144	0.0615509
145	0.0434874	-0.0441653	0.0680196		145	0.0651859
146	0.0103143	0.0726702	0.0482871		146	0.0654867
147	0.000844026	0.0702483	0.0658697		147	0.0103013
148	0.0624342	-0.0615848	0.0509591		148	-0.0611117
149	0.0278825	-0.0062399	0.0147029		149	0.0619709
150	0.0312259	-0.0332383	-0.0633209		150	0.0016829
151	-0.0482239	-0.00952368	-0.0182163		151	-0.0499142
152	0.0323859	-0.0254978	-0.0214806		152	-0.032844
153	0.0439913	-0.0380117	-0.0753169		153	-0.0577977
154	0.0486742	-0.0312469	0.0466473		154	-0.0582894
155	0.0374923	-0.0359427	0.0363218		155	-0.0568575
156	0.0773168	0.000361303	0.0658458		156	-0.0652798
157	0.0636689	-0.0494527	0.0235355		157	0.0581762
158	0.0424119	0.052825	0.0438961		158	0.0238579
159	-0.0691055	0.0241216	-0.00132412		159	-0.0464316
160	-0.019256	-0.00469931	0.0803405		160	-0.015207
161	0.0447842	-0.0186088	-0.00140417		161	-0.0149442
162	0.0469071	-0.0312243	0.0678326		162	-0.0292801
163	0.0681074	-0.0361575	-0.0400845		163	-0.02226
164	0.0613436	-0.0436698	-0.0278386		164	0.0399579
165	0.0244482	-0.0614721	0.00256689		165	0.00803911
166	0.0280249	-0.0371859	-0.0048982		166	-0.0302167
167	0.0728076	-0.0490328	0.0722533		167	0.0621013
168	0.0466384	-0.0274104	0.0499513		168	0.0547375
169	0.0708204	-0.0536864	0.071007		169	-0.0140019
170	0.0324862	-0.0465533	0.0080767		170	-0.0468032
171	0.0408717	-0.0337633	0.0657542		171	-0.0577031
172	0.016423	-0.0266575	-0.000639584		172	-0.0395925
173	-0.000388509	0.00289489	0.0573027		173	0.0601614
174	0.0367694	0.00603266	0.0630067		174	-0.0285876
175	0.0467489	-0.00560649	-0.0126308		175	-0.0415943
176	0.00325918	0.00196774	-0.0591649		176	-0.0590075
177	0.0145452	0.0795161	0.0219898		177	-0.0504819
178	0.0539874	-0.0314303	-0.0280223		178	0.0592344
179	0.0427102	-0.0657193	-0.0837967		179	0.0647212
180	0.0555722	-0.0546734	0.0639824		180	0.0634717
181	0.0392735	-0.0121945	0.0611515		181	0.0653042
182	0.0510805	-0.0205026	0.0498941		182	0.0651695
183	0.0372503	-0.0363952	-0.043376		183	-0.0453564
184	0.0759606	-0.068221	-0.00572197		184	-0.0453716
185	0.0558743	0.0175081	-0.0167911		185	-0.0346424
186	0.0345548	-0.036403	-0.0423698		186	-0.0648069
187	-0.0338331	-0.0135227	-0.0602729		187	0.0522551
188	0.0332893	-0.0321096	-0.0401003		188	0.0152666
189	0.0433825	-0.015082	-0.0312972		189	-0.0164958
190	0.0448131	-0.0125296	-0.00778354		190	-0.0346143
191	-0.0664307	0.00119899	-0.0603357		191	-0.0330803
192	0.0539511	-0.0429852	-0.017404		192	-0.0504546
193	0.0727842	-0.0575036	-0.0261075		193	0.0649303
194	0.0428864	-0.0407921	0.0414192		194	-0.0159474
195	0.0182157	-0.0638095	-0.0345785		195	0.0267247
196	0.0575249	-0.070882	0.0259434		196	-0.017483
197	0.0435718	-0.034836	-0.0334757		197	0.0639825
198	0.0192643	-0.0529129	-0.0606896		198	-0.0379901
199	-0.020294	-0.0142195	-0.026101		199	-0.0562048
200	-0.0246801	-0.000795786	0.00297898		200	0.0279582
201	0.0316518	-0.0306178	0.0716589		201	-0.056327
202	-0.0560918	0.0276109	-0.00164377		202	-0.0307824
203	-0.0199004	-0.00740389	0.0640109		203	-0.0629063
204	0.0695233	-0.0493386	-0.0363437		204	-0.0224431
205	0.0548577	9.24806e-05	-0.0142596		205	-0.0553641
206	0.0424853	-0.0377212	0.0430786		206	-0.0643459
207	0.042746	-0.0377848	0.0527723		207	0.0391278
208	0.05075	0.0798753	-0.0625606		208	0.060993
209	0.00159752	0.0072463	0.0471478		209	0.0654369
210	-0.0140099	-0.0372037	-0.00382912		210	0.0566936
211	0.0535278	-0.0543711	-0.0258645		211	-0.0553127
212	-0.00366404	-0.00808376	-0.0710176		212	-0.0142519
213	0.0406309	-0.0529031	-0.0385649		213	-0.0306096
214	0.0332316	-0.0262341	-0.00521459		214	-0.0249155
215	0.0413609	-0.0480102	-0.0352687		215	-0.0636612
216	-0.00236384	0.0215639	0.0346744		216	0.0586155
217	-0.00723503	-0.00763102	-0.06176		217	0.0108082
218	0.0723033	-0.0607559	0.053519		218	0.00894188
219	0.042742	-0.037065	0.0432763		219	0.0630526
220	-0.0439223	-0.0191662	-0.0142061		220	-0.063932
221	-0.0280751	-0.00115134	0.0228254		221	-0.0465495
222	0.0794234	-0.0148798	0.0547965		222	0.0644505
223	0.0306089	-0.0353485	0.0537046		223	-0.0638716
224	0.0298122	-0.0290924	-0.014278		224	0.0278253
225	0.00777376	0.0451432	0.0753731		225	-0.0501535
226	-0.0453068	0.0738107	0.045552		226	-0.0269166
227	-0.0374188	0.0181943	0.0518151		227	0.0626485
228	-0.0435774	0.00283033	-0.0607827		228	0.0655011
229	-0.0310105	0.00261394	-0.0590012		229	-0.0488896
230	-0.03073	0.00239559	-0.059085		230	-0.0565912
231	0.0664083	-0.0314973	0.00576104		231	-0.0593647
232	0.0444736	-0.0378777	0.0329894		232	0.0357927
233	0.0173791	0.0402611	0.0499913		233	-0.0623311
234	-0.057515	-0.00982446	-0.0535529		234	0.0605343
235	-0.0623041	-0.00598913	-0.034995		235	-0.0573922
236	-0.0147274	0.00912741	0.0331734		236	0.0655064
237	-0.0402034	0.0583922	0.0499541		237	0.0631066
238	-0.0451999	0.0704157	0.0541145		238	-0.00371121
239	-0.0626508	0.0748674	0.0071014		239	0.0638685
240	-0.0308264	0.0847418	0.0422339		240	0.0166362
241	-0.0181061	0.00746105	0.0495999		241	-0.0141621
242	-0.0607932	0.00643673	0.00229366		242	-0.0518487
243	-0.0479253	0.0778218	0.0583667		243	-0.0652659
244	-0.0634417	0.0811281	0.0058377		244	-0.0308293
245	-0.0336219	0.0780133	0.0337142		245	0.0650305
246	0.0563804	-0.035148	-0.0634575		246	0.0654692
247	-0.05969	0.0325724	0.00531499		247	0.00727769
248	-0.0645307	0.0389343	0.0351777		248	-0.00681059
249	-0.0691478	0.0432092	-0.0688597		249	0.0308646
250	-0.0447669	-0.00122968	-0.0653153		250	-0.0412654
251	-0.0490436	0.0154448	-0.0347163		251	-0.0647251
252	-0.0422274	0.0155418	0.0151022		252	0.0639091
253	-0.0409563	0.0334936	-0.021395		253	-0.00031808
254	0.0225802	-0.0042654	0.00982488		254	0.000933773
255	-0.0266457	0.0564002	0.0484205		255	0.0424825
256	-0.0354742	0.069334	0.0353645		256	0.0370006
257	-0.0488788	0.0632163	0.00284611		257	0.0433778
258	-0.0467999	-0.00687899	0.0183341		258	0.0286908
259	-0.0228301	-0.0283815	0.0545838		259	-0.0529093
260	-0.0698975	0.0680143	-0.0150799		260	0.0655026
261	-0.0603093	0.0688098	-0.0317186		261	-0.0593743
262	-0.0635534	0.0423569	-0.00637942		262	-0.0339631
263	-0.0285556	-0.00370353	-0.0213482		263	0.011677
264	-0.0239081	0.00898969	-0.0618685		264	-0.0631881
265	-0.0527155	0.036048	0.0225212		265	-0.0367979
266	-0.0524113	0.0445163	0.00296874		266	-0.0489395
267	0.0254378	-0.0377203	0.0409746		267	0.0654197
268	-0.0727434	0.0107833	0.00130085		268	0.045004
269	-0.0165152	-0.0509766	0.0307925		269	-0.0215142
270	-0.0254518	0.0245532	0.011655		270	-0.0306735
271	0.0019335	0.0204569	-0.0130313		271	-0.0285335
272	-0.0728758	0.0811052	0.0473203		272	-0.0654989
273	-0.0430836	0.00371526	0.0331369		273	-0.0593385
274	-0.0104274	0.0108563	0.0516141		274	0.0645891
275	-0.0790283	0.053116	0.0328575		275	0.0648686
276	-0.0324736	0.00525525	0.0572333		276	0.0655063
277	-0.0554144	0.0826004	-0.0521242		277	-0.0179432
278	-0.0732911	0.0188053	0.000453513		278	-0.0646474
279	-0.037436	-0.0114096	-0.0473764		279	0.0620288
280	-0.067982	0.0841275	0.066333		280	-0.0655029
281	-0.0535872	0.0478858	0.080016		281	-0.0517998
282	0.0295247	0.0439919	0.0696355		282	0.00987885
283	-0.0342231	-0.0362447	0.0433753		283	0.0649308
284	-0.0330155	0.0630474	0.01432		284	-0.00432034
285	-0.0617166	0.01003	-0.017851		285	-0.0398603
286	-0.0768131	0.0724481	-0.0493986		286	-0.0652578
287	-0.0554454	0.0132131	0.0126243		287	-0.0176078
288	0.0142955	-0.0115829	-0.0290612		288	-0.0344786
289	-0.0751956	0.0502314	0.0591786		289	-0.0226382
290	-0.00578081	0.0658787	-0.0281668		290	-0.0275053
291	-0.0791921	-0.00787459	-0.029327		291	0.0237529
292	-0.0643173	0.0288954	0.0535143		292	0.0649845
293	-0.04074	-0.013066	0.0713985		293	0.0546167
294	0.000957533	0.0528987	0.0728461		294	0.0175921
295	-0.0432987	-0.00651983	0.0360536		295	0.00639183
296	0.0191964	0.00611249	-0.0476942		296	-0.0611228
297	-0.0298085	0.00126981	-0.0390468		297	-0.0415184
298	-0.01819	0.0607103	0.0776389		298	-0.042453
299	0.00107703	0.0613765	0.0559699		299	-0.0254674
300	-0.0436531	0.0788628	0.0803981		300	-0.0649267
301	0.0413636	-0.00931383	0.0556501		301	0.0500209
302	-0.0606316	0.00550651	-0.0273992		302	-0.0651235
303	-0.0568887	0.058372	-0.020283		303	-0.0653828
304	-0.0749648	0.0668876	0.0306		304	-0.025619
305	0.0157249	-0.0140269	-0.0113089		305	0.0652569
306	0.0480486	-0.0135885	-0.018789		306	-0.0505222
307	-0.0209757	0.0385393	0.0401841		307	-0.0573913
308	-0.00913617	0.0875999	0.00605805		308	0.0655054
309	-0.0466055	0.0782944	0.0578199		309	-0.0547511
310	0.0437851	0.025177	-0.0449444		310	-0.0318156
311	-0.0111369	0.0824376	-0.0296051		311	-0.0185834
312	-0.0442484	-0.00499013	-0.0513022		312	-0.0250415
313	-0.0160401	-0.0312782	-0.0360517		313	0.0185177
314	-0.014782	0.0076024	-0.0437449		314	-0.0452475
315	0.0468883	0.0231951	-0.0405922		315	-0.0357473
316	0.000572169	0.081428	0.0206574		316	-0.0653625
317	0.0311119	-0.0205848	0.0650162		317	0.0405425
318	-0.0533162	0.000766902	-0.0639532		318	-0.0118386
319	-0.0720313	0.068595	0.00301045		319	0.0408683
320	-0.019001	0.0292312	0.0384739		320	0.0377772
321	-0.0389554	-0.00764165	0.0160318		321	-0.017068
322	-0.0643147	0.077598	0.0167403		322	-0.0646609
323	-0.0636361	0.0147682	0.0499571		323	0.0091645
324	-0.0638349	-0.0294129	0.0164693		324	-0.0438411
325	-0.0603867	0.0150147	-0.0715043		325	0.0198336
326	-0.0296445	-0.00265395	0.0252672		326	0.0574561
327	-0.00668532	0.00727347	-0.00925187		327	0.0337634
328	-0.0313539	0.00185846	-0.0599034		328	0.0154212
329	0.0054436	0.0291987	0.012447		329	0.0543632
330	-0.0142856	-0.00485605	-0.0107135		330	-0.0167082
331	-0.0191536	0.0300819	-0.0427751		331	0.064857
332	-0.053432	-0.00084422	-0.05988		332	0.0637741
333	-0.0779654	0.0698555	0.0548521		333	-0.0346532
334	-0.0286171	-0.000904876	0.0237698		334	0.0652306
335	0.00454809	0.00632834	-0.0735452		335	0.0566661
336	-0.0258622	0.0765818	0.0312448		336	-0.0457711
337	-0.0554501	0.00380281	-0.0279341		337	0.064543
338	-0.0561744	0.00457516	0.0452211		338	-0.0635561
339	-0.0473427	-0.0237595	-0.0376908		339	0.0163369
340	-0.0513035	-0.00918558	-0.0196928		340	-0.0204431
341	-0.0731619	0.0298889	-0.0467191		341	-0.0503759
342	-0.0686032	0.00145382	0.0438391		342	-0.0574198
343	-0.0641334	0.0455347	0.0233497		343	-0.0337427
344	-0.0620432	0.0786899	-0.042539		344	0.0513655
345	0.00373325	0.00386367	-0.0556096		345	-0.0638537
346	-0.03364	-0.0351186	0.0169299		346	-0.0632672
347	-0.0232064	-0.025286	0.0306663		347	0.0459321
348	-0.00280094	-0.0208161	0.0197108		348	0.0654685
349	-0.0298762	0.00778042	0.0430254		349	0.0653026
350	-0.0276103	-0.00189193	0.0566113		350	0.0649938
351	0.0230717	0.0568422	0.0539315		351	0.0633931
352	-0.0212942	0.00040691	0.0392302		352	0.0655063
353	-0.0292268	-0.0265903	0.0322756		353	0.0609094
354	-0.0698955	0.0462211	0.0353674		354	0.065505
355	-0.0357903	0.00336887	-0.0681077		355	-0.0211755
356	-0.0537305	-0.0111237	-0.0648053		356	0.0444215
357	0.0424127	-0.00334623	0.0511381		357	-0.0354348
358	-0.0307616	0.00219233	-0.0589307		358	-0.0288958
359	0.0385432	-0.0175254	-0.0604876		359	-0.0647773
360	0.0615905	-0.0435137	-0.025882		360	0.0497054
361	0.0672467	-0.0402554	0.0709594		361	-0.0573854
362	0.0673243	-0.0254736	-0.0212412		362	0.0637381
363	0.0658619	-0.0343812	0.0310594		363	-0.0410126
364	0.0515959	-0.0761399	-0.0365065		364	0.0268645
365	-0.0142467	-0.0226429	-0.0024025		365	0.0571271
366	-0.0368791	0.00229406	0.0221357		366	-0.0469637
367	0.0492701	-0.0623433	0.0247488		367	0.0651341
368	-0.0198229	-0.0234267	-0.00434146		368	-0.0280255
369	-0.013641	-0.0420625	0.0653604		369	0.060303
370	0.0628662	-0.0199268	-0.00120548		370	0.0646354
371	0.04334	-0.0312245	0.030163		371	0.0645335
372	0.0282215	-0.0158713	0.015468		372	0.0635032
373	-0.033582	0.00336649	0.0164154		373	-0.0391128
374	-0.0762024	0.00460539	0.0729841		374	0.0651738
375	-0.0453439	-0.0235253	0.00522028		375	0.0599759
376	-0.073734	0.0324978	0.0264818		376	-0.0652591
377	-0.0395637	0.00330563	0.0331168		377	-0.0113702
378	-0.0247401	0.00606188	0.0151101		378	0.0654482
379	-0.0767016	0.0272518	-0.0351406		379	-0.0292761
380	-0.0534351	0.0237908	-0.0639118		380	-0.0604444
381	-0.0503164	-0.00928155	-0.0319537		381	-0.0396117
382	-0.0754843	0.0764021	-0.0375042		382	0.0467921
383	0.0518861	-0.0183092	0.0291918		383	0.0330589
384	0.0220106	0.0307329	0.0165232		384	-0.0580669
385	-0.0445381	-0.0498688	-0.029463		385	-0.0652464
386	-0.0337824	0.0465245	-0.00165786		386	-0.0653895
387	-0.0124883	-0.03456	-0.0368934		387	0.0632681
388	0.0165614	0.058485	-0.0123929		388	-0.0145145
389	-0.0723753	-0.0307407	-0.0136295		389	0.00147094
390	-0.0641762	-0.0322127	0.0490377		390	-0.0109168
391	0.0255976	-0.00127461	0.0282056		391	-0.0653229
392	-0.0417798	0.0297228	0.0210375		392	-0.0589632
393	-0.0556853	0.0145218	-0.0175787		393	-0.0554568
394	-0.0516892	0.0665373	0.0179527		394	-0.0260658
395	0.00604589	0.08039	-0.0159531		395	0.0651432
396	0.0301816	-0.0171717	-0.0324134		396	-0.0527339
397	-0.0571467	0.00306814	0.0331979		397	-0.0218721
398	0.0377936	-0.00824931	-0.0180119		398	-0.0536781
399	0.028195	0.000283518	-0.0251728		399	-0.0315189
400	-0.0485543	0.0208434	0.0510616		400	-0.0573773
401	0.0123677	-0.0290893	0.0411037		401	-0.0591549
402	-0.0270331	-0.00233135	0.000611725		402	0.0102555
403	0.0247037	-0.0441031	-0.0285009		403	0.0645404
404	-0.0586126	0.0564992	0.0358144		404	-0.0274667
405	-0.062854	0.0724428	0.0678315		405	-0.0253749
406	-0.0549832	-0.0154778	-0.0398243		406	-0.0336083
407	0.0121614	-0.0408002	0.0261557		407	-0.0265564
408	0.0288022	-0.0334839	0.0696485		408	-0.052162
409	-0.00966994	0.0513263	0.0421867		409	-0.033419
410	0.0426339	-0.0376813	0.0432437		410	-0.0358775
411	0.0268909	-0.0156165	-0.0120433		411	0.0635943
412	-0.000555613	0.0834908	0.0598887		412	0.0649348
413	-0.0278196	0.0577892	0.0669609		413	-0.0179161
414	-0.00343948	0.0422737	-0.0360059		414	0.0645351
415	-0.0649114	0.00117341	-0.0186498		415	0.0408269
416	-0.0619111	-0.00366441	-0.0336033		416	-0.033961
417	-0.0230187	-0.0106882	0.00974783		417	0.0653658
418	0.00507911	0.0772816	0.0353353		418	-0.0644065
419	-0.0187951	0.0150961	-0.0354608		419	0.0222039
420	-0.0697405	0.0793621	0.0363438		420	0.0647283
421	-0.0462261	0.0792473	0.0199183		421	-0.0648866
422	-0.0149962	0.0215633	-0.0369035		422	-0.0368299
423	0.0320432	0.081232	-0.0499048		423	-0.0215913
424	-0.0401263	0.0850945	0.0617831		424	-0.0650129
425	-0.0537376	0.0490808	-0.0505898		425	0.0578385
426	-0.0313535	0.0340943	-0.0621761		426	-0.0563838
427	-0.059089	0.0138712	-0.0621312		427	-0.0437937
428	-0.0314535	0.00246483	-0.0597423		428	0.0559528
429	-0.0324961	0.0505422	0.0463919
430	-0.0780273	-0.00223054	0.039376
431	-0.074861	0.081242	-0.0531728
432	-0.06115	0.0803253	-0.0102483
433	-0.0161276	0.0764052	-0.0328516
434	-0.0147212	-0.0425794	-0.0233317
435	0.0313269	0.00803317	-0.0437449
436	-0.0394407	0.0786132	-0.0246097
437	-0.0337596	0.0809658	0.0172127
438	0.0316609	-0.0147497	-0.0341626
439	-0.0587189	0.0358116	-0.071291
440	0.000207488	0.0781846	-0.0247169
441	-0.0562362	0.011005	-0.0769516
442	0.00759972	0.0751671	-0.00711478
443	-0.0333618	0.0198655	0.0376206
444	-0.0271886	0.0829164	0.0695241
445	0.0103447	0.0269496	0.0255179
446	-0.0584148	0.0647434	0.00429245
447	0.024904	0.000414778	-0.0464532
448	-0.0539156	0.0732677	0.00769881
449	-0.0377324	-0.00257487	-0.0181863
450	0.0316841	-0.0294107	-0.0200966
451	0.0202049	0.0791836	0.0419538
452	-0.0748159	0.0673534	0.0336143
453	0.0291542	-0.0326037	0.0494998
454	-0.0734966	0.0383091	0.0617865
455	-0.0329022	-0.020281	-0.0390796
456	-0.0740608	0.0401692	-0.0412884
457	0.00894446	0.0280577	0.0705837
458	-0.00827902	0.0710498	0.0179914
459	-0.0570971	0.0543429	0.0446596
460	0.0207473	-0.0152892	-0.0325775
461	-0.033674	0.0609734	0.0120286
462	-0.0596923	0.0789855	0.0300165
463	-0.071282	0.0773101	0.0115413
464	-0.0564481	0.0173654	-0.0189001
465	0.0318823	-0.036995	0.0409427
466	-0.0668398	0.0856537	0.0840583
467	-0.0253208	-0.0381178	0.0469251
468	-0.00620016	0.0563016	0.0731495
469	-0.0508714	0.0859761	0.0469135
470	-0.0475434	0.0622439	0.0320438
471	-0.0429115	0.000877589	-0.0595327
472	-0.0402531	0.0614827	0.0272486
473	0.00921009	-0.0295604	0.028768
474	-0.0449448	0.0086001	-0.0351875
475	-0.0704606	0.073379	0.00727852
476	-0.0447372	0.0743659	0.0375678
477	-0.00652712	0.0197931	0.0482157
478	0.0422324	-0.0377643	0.0432525
479	-0.0403682	0.0347507	0.0279146
480	-0.0715778	-0.00179549	0.0701703
481	-0.060693	-0.0359241	0.0453308
482	-0.0614392	0.0511062	0.0490394
483	-0.0691886	0.0278592	0.011103
484	-0.0323402	0.00172201	0.0167766
485	0.0312758	-0.0361385	0.0264946
486	-0.0686302	0.0804401	0.0517367
487	-0.000602455	0.0632569	0.0724242
488	-0.0732168	0.0251167	-0.0223248
489	0.00548845	0.0435295	0.021459
490	-0.0226628	0.0160674	0.0149275
491	0.0206337	0.0745179	0.0159079
492	-0.0513446	0.0106078	0.0117793
493	-0.0361547	-0.0251797	0.000601302
494	0.0397998	-0.026458	0.00803125
495	0.0381208	-0.0477153	0.0262786
496	0.0318542	0.000952893	0.0285625
497	0.0530592	-0.0374677	-0.0593586
498	0.0486259	-0.0434018	0.0744383
499	0.0528981	-0.0419119	0.0290958
500	0.00497326	0.0180986	-0.0193716
501	0.00249247	-0.0153672	-0.0624951
502	0.0303275	-0.0206279	-0.0366899
503	-0.00359106	0.0574742	0.0598461
504	-0.0286684	-0.00650897	0.057808
505	0.0151576	0.0413089	0.0649823
506	-0.0146566	0.0707166	0.0497075
507	0.0283143	0.0460644	0.00293101
508	-0.0340694	0.0561976	0.0177532
509	-0.00522949	0.0154117	0.0521816
510	0.0392232	0.048189	-0.0366182
511	-0.0429494	0.0287666	-0.055909
512	-0.0417311	0.0654981	-0.0639521
513	0.0319843	9.85994e-05	0.00150128
514	0.0295497	0.0176151	-0.0448382
515	0.0251505	0.000268264	-0.0448448
516	-0.0513782	-0.0042811	-0.0235449
517	-0.0317001	0.0130525	0.0155399
518	-0.0594078	0.00243017	0.0451895
519	-0.0642165	0.0227366	0.0480351
520	0.000202761	0.027297	0.0187472
521	-0.0254974	0.0641715	-0.0178165
522	0.0244099	-0.0202264	-0.0179662
523	0.0181307	-0.0380071	-0.0302959
524	-0.0608368	0.0624844	0.00336931
525	0.0199381	-0.0295916	-0.0343061
526	-0.0388474	0.0037712	-0.0277685
527	-0.0191649	-0.0148255	-0.0438185
528	-0.0641586	0.0753062	0.0743774
529	0.0266271	0.00795253	0.00206978
530	0.000665632	0.0176152	-0.0724205
531	-0.00697102	0.0806608	0.0433113
532	0.0575131	-0.0378171	0.0124422
533	-0.0120971	-0.00509542	-0.0636168
534	0.00621428	0.0131396	0.0349159
535	0.0238162	0.0757681	0.0648125
536	0.0303329	-0.00979237	-0.026277
537	0.0151299	0.00320384	-0.0536582
538	-0.0682376	0.0418755	-0.0607909
539	-0.0176028	0.00647403	0.0268332
540	-0.0477661	0.0858513	0.0496741
541	-0.0499997	0.0816992	0.0516956
542	-0.0180884	0.0562875	0.0674402
543	0.0176441	-0.0176785	0.0376287

## Sheet: Hi-C singular vectors
Human_chr3	SV1		Macaque_chr2	SV1		Mouse_chr9	SV1		NMR_scaffold	SV1		Rabbit_chr9	SV1		Dog_chr20	SV1
0	-0.0729904		0	0		0	0		0	0.0593995		0	-0.9827		0	-0.0645618
1000000	-0.0685196		200000	-0.043674		200000	0		500000	0.0480486		200000	0.138645		200000	-0.0631544
2000000	-0.0693659		400000	-0.046392		400000	0		1000000	0.0339536		400000	0.060855		400000	-0.0562849
3000000	-0.0694807		600000	-0.042328		600000	0		1500000	0.0331017		600000	0.30036		600000	-0.0612091
4000000	-0.0734084		800000	-0.0374554		800000	0		2000000	0.0423924		800000	0.113414		800000	-0.058938
5000000	-0.0703573		1000000	-0.0308519		1000000	0		2500000	0.0519031		1000000	0.159974		1000000	-0.0583167
6000000	-0.0673582		1200000	-0.0246023		1200000	0		3000000	0.0536785		1200000	0.263121		1200000	-0.0610162
7000000	-0.0690061		1400000	-0.0291658		1400000	0		3500000	0.060623		1400000	0.263885		1400000	-0.0626372
8000000	-0.073456		1600000	-0.0274705		1600000	0		4000000	0.0611606		1600000	0.00964307		1600000	-0.0562056
9000000	-0.0755945		1800000	-0.0273317		1800000	0		4500000	0.0476779		1800000	0.247209		1800000	-0.0547904
10000000	-0.0670457		2000000	-0.0263749		2000000	0		5000000	0.0560351		2000000	0.103581		2000000	-0.046463
11000000	-0.0656695		2200000	-0.0263732		2200000	0		5500000	0.0579653		2200000	0.381887		2200000	-0.0478045
12000000	-0.063411		2400000	-0.0269459		2400000	0		6000000	0.0525899		2400000	0.289477		2400000	-0.0470697
13000000	-0.0663448		2600000	-0.0254804		2600000	0		6500000	0.0489554		2600000	0.392061		2600000	-0.0411748
14000000	-0.0665203		2800000	-0.0318927		2800000	0		7000000	0.0521506		2800000	0.271432		2800000	-0.0348558
15000000	-0.0674902		3000000	-0.0327112		3000000	-0.020058		7500000	0.0523976		3000000	0.366311		3000000	-0.0440339
16000000	-0.0737996		3200000	-0.03382		3200000	-0.0345698		8000000	0.0563884		3200000	0.367284		3200000	-0.0442253
17000000	-0.073269		3400000	-0.0321902		3400000	-0.0397774		8500000	0.0552017		3400000	0.110587		3400000	-0.0451453
18000000	-0.0666766		3600000	-0.0319339		3600000	-0.0337872		9000000	0.0572122		3600000	0.0490193		3600000	-0.0451628
19000000	-0.0650636		3800000	-0.0319194		3800000	-0.0336332		9500000	0.0510967		3800000	0.342787		3800000	-0.0416544
20000000	-0.0668331		4000000	-0.034514		4000000	-0.0356785		10000000	0.0547337		4000000	0.45745		4000000	-0.0480783
21000000	-0.0631541		4200000	-0.0382018		4200000	-0.0366195		10500000	0.0601892		4200000	0.356699		4200000	-0.049296
22000000	-0.065858		4400000	-0.0372701		4400000	-0.0363793		11000000	0.0501363		4400000	0.124168		4400000	-0.0387678
23000000	-0.0719653		4600000	-0.0360931		4600000	-0.0339731		11500000	0.052262		4600000	0.0397708		4600000	-0.0452929
24000000	-0.0709046		4800000	-0.0373826		4800000	-0.0280363		12000000	0.0495016		4800000	0.100068		4800000	-0.0471086
25000000	-0.0698679		5000000	-0.0351891		5000000	-0.0338187		12500000	0.0572866		5000000	-0.265122		5000000	-0.0426068
26000000	-0.0664038		5200000	-0.0340403		5200000	-0.034942		13000000	0.0588063		5200000	0.145563		5200000	-0.040648
27000000	-0.0722885		5400000	-0.0345227		5400000	-0.0352693		13500000	0.0576284		5400000	0.0625782		5400000	-0.0333425
28000000	-0.0703057		5600000	-0.0352753		5600000	-0.0322429		14000000	0.0555584		5600000	-0.259807		5600000	-0.0450322
29000000	-0.069782		5800000	-0.0315024		5800000	-0.0331058		14500000	0.0496962		5800000	-0.180305		5800000	-0.0490928
30000000	-0.070319		6000000	-0.0281034		6000000	-0.0354637		15000000	0.0549378		6000000	0.162664		6000000	-0.0483126
31000000	-0.0738588		6200000	-0.0339573		6200000	-0.0401228		15500000	0.0463177		6200000	0.0169681		6200000	-0.050842
32000000	-0.0768261		6400000	-0.0352937		6400000	-0.0379703		16000000	0.053322		6400000	0.427095		6400000	-0.0588201
33000000	-0.076722		6600000	-0.0308806		6600000	-0.0375828		16500000	0.0506253		6600000	-0.0732728		6600000	-0.0586213
34000000	-0.0715892		6800000	-0.0365185		6800000	-0.0401905		17000000	0.0516785		6800000	0.0604201		6800000	-0.0592658
35000000	-0.0725388		7000000	-0.0317947		7000000	-0.0406321		17500000	0.0623701		7000000	0.0925089		7000000	-0.059009
36000000	-0.0750142		7200000	-0.0371237		7200000	-0.0437697		18000000	0.0670379		7200000	0.249564		7200000	-0.0600626
37000000	-0.0699331		7400000	-0.0343919		7400000	-0.0408036		18500000	0.0508864		7400000	0.251872		7400000	-0.0596183
38000000	-0.06629		7600000	-0.0392356		7600000	-0.0366572		19000000	0.0555112		7600000	0.00664193		7600000	-0.0589402
39000000	-0.0657309		7800000	-0.0369455		7800000	-0.0397351		19500000	0.0539401		7800000	0.000720222		7800000	-0.062839
40000000	-0.0612611		8000000	-0.0421784		8000000	-0.0368631		20000000	0.056023		8000000	0.249527		8000000	-0.0590571
41000000	-0.0608535		8200000	-0.0433432		8200000	-0.0365976		20500000	0.0686535		8200000	0.286283		8200000	-0.0632206
42000000	-0.057614		8400000	-0.045021		8400000	-0.0377253		21000000	0.0715468		8400000	-0.981971		8400000	-0.0689066
43000000	-0.0561885		8600000	-0.0455887		8600000	-0.0413703		21500000	0.0666767		8600000	-0.402445		8600000	-0.0677725
44000000	-0.055684		8800000	-0.0465737		8800000	-0.0428286		22000000	0.0668206		8800000	-0.152666		8800000	-0.0725838
45000000	-0.051504		9000000	-0.0446141		9000000	-0.0445127		22500000	0.0703658		9000000	-0.981971		9000000	-0.0732085
46000000	-0.0472511		9200000	-0.047024		9200000	-0.0403169		23000000	0.0661575		9200000	-0.234204		9200000	-0.0697295
47000000	-0.0307384		9400000	-0.0482067		9400000	-0.0377331		23500000	0.0761864		9400000	-0.226351		9400000	-0.0727403
48000000	-0.0250556		9600000	-0.0469214		9600000	-0.0389123		24000000	0.079097		9600000	-0.0631524		9600000	-0.0653016
49000000	-0.0231328		9800000	-0.0483925		9800000	-0.0390434		24500000	0.0766289		9800000	-0.157423		9800000	-0.0605672
50000000	-0.0463475		10000000	-0.0503454		10000000	-0.0409168		25000000	0.0753873		10000000	0.160934		10000000	-0.0590714
51000000	-0.0493974		10200000	-0.0505311		10200000	-0.0402869		25500000	0.0766198		10200000	0.247891		10200000	-0.0613195
52000000	-0.035525		10400000	-0.0471299		10400000	-0.0385892		26000000	0.0566149		10400000	0.402636		10400000	-0.0616145
53000000	-0.0545444		10600000	-0.0494156		10600000	-0.0379599		26500000	0.0570615		10600000	0.443482		10600000	-0.0587805
54000000	-0.066713		10800000	-0.0481825		10800000	-0.0396902		27000000	0.0643387		10800000	0.490729		10800000	-0.0590889
55000000	-0.0678404		11000000	-0.0505345		11000000	-0.0360465		27500000	0.0481885		11000000	0.313156		11000000	-0.0585612
56000000	-0.0684974		11200000	-0.0477681		11200000	-0.0353492		28000000	0.0548198		11200000	0.454645		11200000	-0.0580076
57000000	-0.0648056		11400000	-0.0486085		11400000	-0.0354884		28500000	0.063396		11400000	0.737745		11400000	-0.0581192
58000000	-0.0672053		11600000	-0.0420593		11600000	-0.0378807		29000000	0.070417		11600000	0.214416		11600000	-0.0585123
59000000	-0.0704269		11800000	-0.0431105		11800000	-0.0381555		29500000	0.0778599		11800000	-0.0148931		11800000	-0.0613657
60000000	-0.0702607		12000000	-0.0395811		12000000	-0.0368768		30000000	0.0652501		12000000	-0.0248459		12000000	-0.0669249
61000000	-0.0709372		12200000	-0.0435123		12200000	-0.0372529		30500000	0.0616571		12200000	-0.100566		12200000	-0.0688546
62000000	-0.0719864		12400000	-0.045918		12400000	-0.03695		31000000	0.0793992		12400000	-1.30396		12400000	-0.0711358
63000000	-0.0725359		12600000	-0.0424893		12600000	-0.0377161		31500000	0.0802729		12600000	-0.867204		12600000	-0.0702735
64000000	-0.0709129		12800000	-0.0446359		12800000	-0.0391252		32000000	0.063103		12800000	-1.30042		12800000	-0.0697176
65000000	-0.0704529		13000000	-0.0425417		13000000	-0.0410667		32500000	0.0523516		13000000	-0.981971		13000000	-0.0702813
66000000	-0.0718386		13200000	-0.0442414		13200000	-0.0378964		33000000	0.0456692		13200000	0.0473213		13200000	-0.0648765
67000000	-0.0729117		13400000	-0.0416551		13400000	-0.0416449		33500000	0.0469582		13400000	0.125838		13400000	-0.0599399
68000000	-0.0712345		13600000	-0.0403672		13600000	-0.0452519		34000000	0.0621157		13600000	0.516743		13600000	-0.0601412
69000000	-0.0742049		13800000	-0.0366188		13800000	-0.0437203		34500000	0.0706189		13800000	0.217205		13800000	-0.0587438
70000000	-0.0694082		14000000	-0.0367715		14000000	-0.0433058		35000000	0.0692622		14000000	0.326307		14000000	-0.0605061
71000000	-0.0713714		14200000	-0.0391078		14200000	-0.040777		35500000	0.0789228		14200000	0.242142		14200000	-0.0687334
72000000	-0.0717639		14400000	-0.0441765		14400000	-0.0436501		36000000	0.0766982		14400000	0.270932		14400000	-0.0647516
73000000	-0.0701859		14600000	-0.0447199		14600000	-0.0440109		36500000	0.081053		14600000	0.296814		14600000	-0.0631658
74000000	-0.0675483		14800000	-0.0423666		14800000	-0.0466844		37000000	0.0751288		14800000	0.402567		14800000	-0.0612383
75000000	-0.0660394		15000000	-0.0397175		15000000	-0.0486665		37500000	0.0800463		15000000	0.788306		15000000	-0.0581554
76000000	-0.0670219		15200000	-0.0419061		15200000	-0.0454789		38000000	0.0788096		15200000	0.50345		15200000	-0.0603995
77000000	-0.0651557		15400000	-0.0387051		15400000	-0.0425519		38500000	0.075307		15400000	1.08479		15400000	-0.0589635
78000000	-0.0675515		15600000	-0.0422531		15600000	-0.0425582		39000000	0.0731868		15600000	1.1668		15600000	-0.0614677
79000000	-0.0657185		15800000	-0.0427101		15800000	-0.0431411		39500000	0.0834352		15800000	1.57278		15800000	-0.0623688
80000000	-0.0676965		16000000	-0.0419043		16000000	-0.044173		40000000	0.0819943		16000000	1.14606		16000000	-0.0637274
81000000	-0.0720381		16200000	-0.0441613		16200000	-0.0450087		40500000	0.0702627		16200000	1.0751		16200000	-0.0596604
82000000	-0.0668269		16400000	-0.0423082		16400000	-0.0432019		41000000	0.0676222		16400000	1.63705		16400000	-0.0577418
83000000	-0.0678095		16600000	-0.0450484		16600000	-0.0399412		41500000	0.0788367		16600000	3.01015		16600000	-0.0641246
84000000	-0.0733591		16800000	-0.0446998		16800000	-0.0394872		42000000	0.0668316		16800000	2.32071		16800000	-0.0651006
85000000	-0.0746603		17000000	-0.0481011		17000000	-0.0409347		42500000	0.0662497		17000000	1.79002		17000000	-0.0661462
86000000	-0.0792532		17200000	-0.046963		17200000	-0.0417277		43000000	0.0861998		17200000	1.07552		17200000	-0.0597196
87000000	-0.0821209		17400000	-0.0468093		17400000	-0.041486		43500000	0.0653812		17400000	2.51986		17400000	-0.057729
88000000	-0.0834332		17600000	-0.0488665		17600000	-0.0411871		44000000	0.0648398		17600000	0.904887		17600000	-0.0626474
89000000	-0.0844978		17800000	-0.0448104		17800000	-0.0383615		44500000	0.0694977		17800000	-0.0327302		17800000	-0.0595959
90000000	-0.0809902		18000000	-0.044059		18000000	-0.0412197		45000000	0.0694272		18000000	0.111502		18000000	-0.0597435
91000000			18200000	-0.042082		18200000	-0.0471379		45500000	0.0880333		18200000	-0.0966286		18200000	-0.0619957
92000000			18400000	-0.0360043		18400000	-0.0509251		46000000	0.0795305		18400000	0.164054		18400000	-0.0695893
93000000	-0.0892063		18600000	-0.0364426		18600000	-0.0448783		46500000	0.0791162		18600000	0.740388		18600000	-0.0723773
94000000	-0.0776321		18800000	-0.031528		18800000	-0.0387411		47000000	0.078055		18800000	0.416695		18800000	-0.071036
95000000	-0.0771675		19000000	-0.0349917		19000000	-0.0417514		47500000	0.0793592		19000000	0.70209		19000000	-0.0737795
96000000	-0.0761813		19200000	-0.0343658		19200000	-0.0383022		48000000	0.0683916		19200000	0.85916		19200000	-0.0722274
97000000	-0.0753829		19400000	-0.0353053		19400000	-0.043274		48500000	0.0698803		19400000	0.968947		19400000	-0.0689778
98000000	-0.0752598		19600000	-0.0362409		19600000	-0.0410689		49000000	0.0728102		19600000	1.46029		19600000	-0.0685305
99000000	-0.0751531		19800000	-0.0372752		19800000	-0.0408533		49500000	0.0629415		19800000	0.804636		19800000	-0.0737697
100000000	-0.0754845		20000000	-0.0350418		20000000	-0.0446454		50000000	0.0628685		20000000	0.718268		20000000	-0.0709773
101000000	-0.0750323		20200000	-0.0364439		20200000	-0.0458058		50500000	0.0659121		20200000	0.244889		20200000	-0.0724911
102000000	-0.0673124		20400000	-0.0304461		20400000	-0.0407379		51000000	0.077677		20400000	-0.346376		20400000	-0.0671871
103000000	-0.0657116		20600000	-0.0338665		20600000	-0.0340204		51500000	0.0827887		20600000	-0.260688		20600000	-0.067378
104000000	-0.0677126		20800000	-0.0341225		20800000	-0.0230536		52000000	0.0749041		20800000	-1.88733		20800000	-0.0688263
105000000	-0.0714253		21000000	-0.0431856		21000000	-0.0150313		52500000	0.0794545		21000000	-1.30758		21000000	-0.0705193
106000000	-0.0703753		21200000	-0.0400404		21200000	-0.0142971		53000000	0.0801211		21200000	-0.738605		21200000	-0.0694003
107000000	-0.0760733		21400000	-0.0425285		21400000	-0.017755		53500000	0.0732173		21400000	-0.303441		21400000	-0.0695313
108000000	-0.0765745		21600000	-0.0361067		21600000	-0.0145305		54000000	0.0793184		21600000	-1.08172		21600000	-0.0716721
109000000	-0.0768366		21800000	-0.035421		21800000	-0.0131611		54500000	0.0730438		21800000	0.120345		21800000	-0.0750069
110000000	-0.076423		22000000	-0.037326		22000000	-0.0223446		55000000	0.0659682		22000000	0.830313		22000000	-0.0728992
111000000	-0.0785737		22200000	-0.0385996		22200000	-0.0361999		55500000	0.0729161		22200000	0.838548		22200000	-0.072445
112000000	-0.0805782		22400000	-0.0388698		22400000	-0.0381856		56000000	0.0788779		22400000	0.68917		22400000	-0.0755786
113000000	-0.082901		22600000	-0.0414771		22600000	-0.0439889		56500000	0.0855865		22600000	0.739349		22600000	-0.0758535
114000000	-0.080025		22800000	-0.0399979		22800000	-0.0364866		57000000	0.0777968		22800000	0.515357		22800000	-0.0704306
115000000	-0.0786118		23000000	-0.0369842		23000000	-0.0387156		57500000	0.0837571		23000000	0.407474		23000000	-0.0684543
116000000	-0.0748917		23200000	-0.0418913		23200000	-0.0430923		58000000	0.0841765		23200000	0.217655		23200000	-0.0692698
117000000	-0.0757563		23400000	-0.0412008		23400000	-0.0433977		58500000	0.0743124		23400000	0.502794		23400000	-0.0671263
118000000	-0.0783696		23600000	-0.0419575		23600000	-0.0442607		59000000	0.0730902		23600000	0.419291		23600000	-0.0650478
119000000	-0.0819455		23800000	-0.0435299		23800000	-0.0408442		59500000	0.0652167		23800000	0.487082		23800000	-0.072284
120000000	-0.0824802		24000000	-0.0426877		24000000	-0.0428905		60000000	0.0629755		24000000	0.675468		24000000	-0.0722289
121000000	-0.0832545		24200000	-0.0410062		24200000	-0.0390307		60500000	0.0676495		24200000	0.67302		24200000	-0.0712944
122000000	-0.0768629		24400000	-0.0410392		24400000	-0.041227		61000000	0.0736164		24400000	0.670701		24400000	-0.0755883
123000000	-0.0701507		24600000	-0.0385265		24600000	-0.0466036		61500000	0.063147		24600000	0.867681		24600000	-0.0704402
124000000	-0.0622922		24800000	-0.0390308		24800000	-0.0463158		62000000	0.0644306		24800000	0.720763		24800000	-0.0721646
125000000	-0.0617962		25000000	-0.0370774		25000000	-0.0496141		62500000	0.0550313		25000000	0.604341		25000000	-0.0698203
126000000	-0.0661185		25200000	-0.0391561		25200000	-0.045527		63000000	0.0711848		25200000	1.31251		25200000	-0.0698433
127000000	-0.0643587		25400000	-0.0352505		25400000	-0.0441962		63500000	0.0711828		25400000	1.08915		25400000	-0.0677917
128000000	-0.0661079		25600000	-0.0388955		25600000	-0.0489611		64000000	0.0787427		25600000	0.887249		25600000	-0.0746798
129000000	-0.0801175		25800000	-0.0413095		25800000	-0.0470012		64500000	0.0875377		25800000	0.977047		25800000	-0.076775
130000000	-0.0831254		26000000	-0.0417669		26000000	-0.0453921		65000000	0.0936526		26000000	1.2558		26000000	-0.0745586
131000000	-0.0820099		26200000	-0.0418408		26200000	-0.0444472		65500000	0.0832573		26200000	1.19901		26200000	-0.070874
132000000	-0.0811247		26400000	-0.0444865		26400000	-0.0502732		66000000	0.0781247		26400000	0.915129		26400000	-0.0751197
133000000	-0.0809528		26600000	-0.045151		26600000	-0.0502444		66500000	0.0939851		26600000	0.936032		26600000	-0.0755924
134000000	-0.0829224		26800000	-0.0476477		26800000	-0.05535		67000000	0.0822734		26800000	0.839259		26800000	-0.0784613
135000000	-0.0825114		27000000	-0.0495039		27000000	-0.0532931		67500000	0.0564714		27000000	0.755917		27000000	-0.077572
136000000	-0.0815016		27200000	-0.0511603		27200000	-0.0564994		68000000	0.0635124		27200000	0.767591		27200000	-0.0770211
137000000	-0.0841069		27400000	-0.0488808		27400000	-0.0514823		68500000	0.0655832		27400000	0.654214		27400000	-0.0742575
138000000	-0.0843128		27600000	-0.0500181		27600000	-0.0521525		69000000	0.0585674		27600000	0.770524		27600000	-0.0746739
139000000	-0.0811507		27800000	-0.0513099		27800000	-0.0487998		69500000	0.0594354		27800000	0.763007		27800000	-0.073538
140000000	-0.0827245		28000000	-0.0491699		28000000	-0.0538407		70000000	0.0766338		28000000	0.691806		28000000	-0.0725202
141000000	-0.0799855		28200000	-0.0462503		28200000	-0.0526613		70500000	0.0758511		28200000	0.988943		28200000	-0.0715486
142000000	-0.0818687		28400000	-0.0473209		28400000	-0.0506358		71000000	0.0679492		28400000	0.463343		28400000	-0.0736516
143000000	-0.0775688		28600000	-0.0535328		28600000	-0.0508074		71500000	0.0697123		28600000	0.594793		28600000	-0.0751405
144000000	-0.0732591		28800000	-0.0517559		28800000	-0.0510539		72000000	0.0808606		28800000	0.835985		28800000	-0.0751923
145000000	-0.074737		29000000	-0.0533677		29000000	-0.0506199		72500000	0.0855257		29000000	1.11471		29000000	-0.0737121
146000000	-0.0755125		29200000	-0.0543849		29200000	-0.0520331		73000000	0.092324		29200000	0.984112		29200000	-0.0714361
147000000	-0.0738665		29400000	-0.0440493		29400000	-0.050687		73500000	0.0773944		29400000	0.890864		29400000	-0.0731269
148000000	-0.0799075		29600000	-0.0509446		29600000	-0.0541685		74000000	0.0756025		29600000	0.571393		29600000	-0.0736647
149000000	-0.0782902		29800000	-0.0471744		29800000	-0.0525829		74500000	0.0797968		29800000	0.82548		29800000	-0.0758143
150000000	-0.0805667		30000000	-0.0465914		30000000	-0.0498546		75000000	0.0819523		30000000	0.665009		30000000	-0.0735374
151000000	-0.0786893		30200000	-0.0465663		30200000	-0.0537297		75500000	0.0808827		30200000	0.763173		30200000	-0.0710105
152000000	-0.0790504		30400000	-0.0436218		30400000	-0.0490113		76000000	0.0754383		30400000	0.435964		30400000	-0.0721234
153000000	-0.0801742		30600000	-0.0444922		30600000	-0.0509387		76500000	0.0742468		30600000	0.0246253		30600000	-0.0716924
154000000	-0.0796697		30800000	-0.0441683		30800000	-0.0454885		77000000	0.0832188		30800000	0.361679		30800000	-0.0702402
155000000	-0.081865		31000000	-0.0454306		31000000	-0.0443596		77500000	0.0790019		31000000	0.33155		31000000	-0.076172
156000000	-0.0792616		31200000	-0.0487743		31200000	-0.0353927		78000000	0.086549		31200000	0.500172		31200000	-0.0766771
157000000	-0.0794029		31400000	-0.0491809		31400000	-0.0471288		78500000	0.0866812		31400000	0.514447		31400000	-0.0749046
158000000	-0.0814381		31600000	-0.0486177		31600000	-0.0474892		79000000	0.091697		31600000	0.58639		31600000	-0.0790002
159000000	-0.0828146		31800000	-0.0461613		31800000	-0.048743		79500000	0.081956		31800000	0.553549		31800000	-0.0793
160000000	-0.0812191		32000000	-0.0483436		32000000	-0.0436099		80000000	0.0810138		32000000	0.461081		32000000	-0.0744589
161000000	-0.0760792		32200000	-0.0531175		32200000	-0.046741		80500000	0.0700872		32200000	0.579342		32200000	-0.0682468
162000000	-0.0733588		32400000	-0.0507995		32400000	-0.0493251		81000000	0.0691681		32400000	0.628213		32400000	-0.0694504
163000000	-0.071899		32600000	-0.0511593		32600000	-0.0433111		81500000	0.0589583		32600000	0.742648		32600000	-0.0728228
164000000	-0.072748		32800000	-0.054227		32800000	-0.0441551		82000000	0.0674161		32800000	0.817764		32800000	-0.0827467
165000000	-0.069881		33000000	-0.0472322		33000000	-0.0426987		82500000	0.0654695		33000000	0.746101		33000000	-0.0798339
166000000	-0.0700796		33200000	-0.0470212		33200000	-0.0522214		83000000	0.0683255		33200000	0.554705		33200000	-0.0766027
167000000	-0.0735489		33400000	-0.0428055		33400000	-0.052793		83500000	0.0621337		33400000	0.5953		33400000	-0.0794853
168000000	-0.0699934		33600000	-0.041689		33600000	-0.0515941		84000000	0.0560468		33600000	0.470983		33600000	-0.0804578
169000000	-0.0761154		33800000	-0.0390478		33800000	-0.0502404		84500000	0.0503191		33800000	0.409887		33800000	-0.0787601
170000000	-0.0762452		34000000	-0.045785		34000000	-0.0556281		85000000	0.0551041		34000000	0.609812		34000000	-0.0763451
171000000	-0.0716043		34200000	-0.0404541		34200000	-0.0551878		85500000	0.0729569		34200000	0.302157		34200000	-0.0761908
172000000	-0.0769661		34400000	-0.0322335		34400000	-0.0534147		86000000	0.081322		34400000	0.493759		34400000	-0.077499
173000000	-0.0684779		34600000	-0.0309101		34600000	-0.0550144		86500000	0.0652089		34600000	0.588905		34600000	-0.0762759
174000000	-0.0678732		34800000	-0.0360837		34800000	-0.0555883		87000000	0.0621787		34800000	0.517382		34800000	-0.0724705
175000000	-0.0673064		35000000	-0.0392793		35000000	-0.0401205		87500000	0.0564022		35000000	0.456589		35000000	-0.0763465
176000000	-0.0697666		35200000	-0.0500358		35200000	-0.0513842		88000000	0.052516		35200000	0.429182		35200000	-0.0778947
177000000	-0.0711372		35400000	-0.0538463		35400000	-0.0553133		88500000	0.0540182		35400000	0.445943		35400000	-0.0753358
178000000	-0.0718422		35600000	-0.051329		35600000	-0.0526455		89000000	0.0608936		35600000	0.376318		35600000	-0.0788129
179000000	-0.0750552		35800000	-0.0591009		35800000	-0.044464		89500000	0.0600644		35800000	0.264091		35800000	-0.0796057
180000000	-0.0732536		36000000	-0.0529084		36000000	-0.0466542		90000000	0.0475379		36000000	0.09279		36000000	-0.0778739
181000000	-0.0728667		36200000	-0.0560372		36200000	-0.04692		90500000	0.0464621		36200000	-0.00449322		36200000	-0.0684319
182000000	-0.0793717		36400000	-0.0508226		36400000	-0.0462803		91000000	0.0469171		36400000	0.402117		36400000	-0.066577
183000000	-0.0677949		36600000	-0.0533874		36600000	-0.0537643		91500000	0.0577224		36600000	0.577986		36600000	-0.0611926
184000000	-0.0587227		36800000	-0.0527838		36800000	-0.0555328		92000000	0.0637402		36800000	0.305938		36800000	-0.0534396
185000000	-0.0593191		37000000	-0.0517298		37000000	-0.052096		92500000	0.0656453		37000000	0.408994		37000000	-0.0437745
186000000	-0.05777		37200000	-0.051338		37200000	-0.0520195		93000000	0.076926		37200000	0.684355		37200000	-0.0385683
187000000	-0.0588033		37400000	-0.0541324		37400000	-0.0506745		93500000	0.0822323		37400000	0.566976		37400000	-0.0359306
188000000	-0.0586099		37600000	-0.0548532		37600000	-0.0535674		94000000	0.0749087		37600000	0.465008		37600000	-0.0433755
189000000	-0.0686638		37800000	-0.054246		37800000	-0.0534661		94500000	0.0734136		37800000	0.550698		37800000	-0.0471728
190000000	-0.0712483		38000000	-0.0513463		38000000	-0.0520362		95000000	0.0716745		38000000	0.751272		38000000	-0.0430603
191000000	-0.0715053		38200000	-0.0532369		38200000	-0.0447689		95500000	0.0641729		38200000	0.509357		38200000	-0.0501685
192000000	-0.0736331		38400000	-0.0516307		38400000	-0.0476797		96000000	0.0678912		38400000	0.549871		38400000	-0.0488942
193000000	-0.0717745		38600000	-0.054898		38600000	-0.0556969		96500000	0.0598458		38600000	-0.0759669		38600000	-0.0441889
194000000	-0.0611776		38800000	-0.0572326		38800000	-0.048012		97000000	0.0540539		38800000	0.483665		38800000	-0.0357289
195000000	-0.0542875		39000000	-0.0541881		39000000	-0.0468262		97500000	0.0474355		39000000	0.536648		39000000	-0.0280501
196000000	-0.044701		39200000	-0.0532697		39200000	-0.0521254		98000000	0.0421051		39200000	0.62843		39200000	-0.0285839
197000000	-0.0525039		39400000	-0.0421344		39400000	-0.051171		98500000	0.0420132		39400000	0.536885		39400000	-0.024526
			39600000	-0.0332084		39600000	-0.0518624		99000000	0.0466444		39600000	0.213623		39600000	-0.0245951
			39800000	-0.032673		39800000	-0.0498507		99500000	0.0470075		39800000	0.34038		39800000	-0.0196269
			40000000	-0.0291847		40000000	-0.0546378		100000000	0.0686923		40000000	0.401808		40000000	-0.0229667
			40200000	-0.0322024		40200000	-0.0583348		100500000	0.0604049		40200000	0.571364		40200000	-0.0229779
			40400000	-0.0360823		40400000	-0.0533561		101000000	0.0574089		40400000	0.53697		40400000	-0.0221519
			40600000	-0.0357769		40600000	-0.0498224		101500000	0.0608062		40600000	0.422972		40600000	-0.0252091
			40800000	-0.0441653		40800000	-0.0485277		102000000	0.0631553		40800000	0.607523		40800000	-0.0292765
			41000000	-0.0478832		41000000	-0.050412		102500000	0.0559627		41000000	0.643891		41000000	-0.0299184
			41200000	-0.0459004		41200000	-0.0481411		103000000	0.0568506		41200000	0.654057		41200000	-0.0305499
			41400000	-0.0445719		41400000	-0.0541315		103500000	0.0411045		41400000	0.676601		41400000	-0.0294594
			41600000	-0.0397103		41600000	-0.0521603		104000000	0.0457291		41600000	0.861412		41600000	-0.0308427
			41800000	-0.0424162		41800000	-0.0485212		104500000	0.0384758		41800000	0.620235		41800000	-0.0324519
			42000000	-0.0435679		42000000	-0.0389021		105000000	0.040216		42000000	0.605606		42000000	-0.0423447
			42200000	-0.0308318		42200000	-0.0350412		105500000	0.0621274		42200000	0.513997		42200000	-0.0387555
			42400000	-0.0176789		42400000	-0.0309159		106000000	0.0684547		42400000	0.476319		42400000	-0.0386446
			42600000	-0.020799		42600000	-0.0298386		106500000	0.0696536		42600000	0.542242		42600000	-0.032227
			42800000	-0.0149716		42800000	-0.0303255		107000000	0.0645007		42800000	0.748076		42800000	-0.0356146
			43000000	-0.00998442		43000000	-0.028009		107500000	0.0596134		43000000	-0.0242178		43000000	-0.037186
			43200000	-0.012974		43200000	-0.0237532		108000000	0.0443977		43200000	0.0669517		43200000	-0.0381165
			43400000	-0.0122613		43400000	-0.0256943		108500000	0.0438114		43400000	-0.981971		43400000	-0.0341253
			43600000	-0.00896683		43600000	-0.0261623		109000000	0.0423353		43600000	-0.981971		43600000	-0.0315192
			43800000	-0.00896452		43800000	-0.0252763		109500000	0.0413356		43800000	-0.981971		43800000	-0.0302143
			44000000	-0.00998051		44000000	-0.0240539		110000000	0.0367018		44000000	-0.981971		44000000	-0.027397
			44200000	-0.0118746		44200000	-0.0123925		110500000	0.0356674		44200000	-0.981971		44200000	-0.0296709
			44400000	-0.00689672		44400000	-0.0129072		111000000	0.034036		44400000	-0.981971		44400000	-0.0303682
			44600000	-0.00179605		44600000	-0.0152377		111500000	0.0448097		44600000	-0.981971		44600000	-0.0288182
			44800000	0.00113458		44800000	-0.0257748		112000000	0.0379573		44800000	-0.981971		44800000	-0.0375472
			45000000	0.00121992		45000000	-0.0308415		112500000	0.0353625		45000000	-0.981971		45000000	-0.0429443
			45200000	0.00325756		45200000	-0.033777		113000000	0.0466465		45200000	-0.981971		45200000	-0.0402656
			45400000	0.00249379		45400000	-0.0366408		113500000	0.0321301		45400000	-0.981971		45400000	-0.0413181
			45600000	0.000163835		45600000	-0.039324		114000000	0.0394146		45600000	-0.981971		45600000	-0.0446794
			45800000	0.00111958		45800000	-0.028586		114500000	0.0366525		45800000	-0.981971		45800000	-0.0520776
			46000000	0.000743232		46000000	-0.0246628		115000000	0.0330124		46000000	-0.981971		46000000	-0.0602237
			46200000	-0.00212497		46200000	-0.0325079		115500000	0.0360489		46200000	-0.981971		46200000	-0.0673405
			46400000	-0.00733027		46400000	-0.0407795		116000000	0.0419972		46400000	0.0478876		46400000	-0.0709881
			46600000	-0.00948961		46600000	-0.0442252		116500000	0.0355711		46600000	0.143076		46600000	-0.0625178
			46800000	-0.00610065		46800000	-0.0462594					46800000	0.261969		46800000	-0.0594936
			47000000	-0.0154834		47000000	-0.0422299					47000000	0.148139		47000000	-0.0781034
			47200000	-0.0203945		47200000	-0.0386153					47200000	-0.36441		47200000	-0.0702108
			47400000	-0.0146934		47400000	-0.0379108					47400000	-0.095952		47400000	-0.0719589
			47600000	-0.0187236		47600000	-0.0434752					47600000	0.0241804		47600000	-0.0723335
			47800000	-0.0160307		47800000	-0.0497644					47800000	0.0384337		47800000	-0.0747805
			48000000	-0.0126631		48000000	-0.0494133					48000000	0.0166479		48000000	-0.0677489
			48200000	-0.0127723		48200000	-0.0419886					48200000	0.138986		48200000	-0.0470407
			48400000	-0.0112435		48400000	-0.0354753					48400000	0.174923		48400000	-0.043026
			48600000	-0.0164177		48600000	-0.0322994					48600000	0.199535		48600000	-0.0636061
			48800000	-0.018072		48800000	-0.0363934					48800000	0.180183		48800000	-0.0652468
			49000000	-0.0207555		49000000	-0.0497056					49000000	0.0789025		49000000	-0.0503196
			49200000	-0.0140798		49200000	-0.0478722					49200000	0.256181		49200000	-0.0454754
			49400000	-0.0133143		49400000	-0.0496663					49400000	0.349223		49400000	-0.0456183
			49600000	-0.0151485		49600000	-0.0474664					49600000	0.282321		49600000	-0.0580048
			49800000	-0.0180021		49800000	-0.0510663					49800000	0.192927		49800000	-0.0387625
			50000000	-0.0148598		50000000	-0.0514299					50000000	0.0311576		50000000	-0.0363218
			50200000	-0.0177042		50200000	-0.049261					50200000	0.12589		50200000	-0.0394865
			50400000	-0.017051		50400000	-0.0411922					50400000	0.252884		50400000	-0.0371449
			50600000	-0.0136061		50600000	-0.0309076					50600000	0.255168		50600000	-0.0335442
			50800000	-0.016131		50800000	-0.0406119					50800000	0.259094		50800000	-0.0386761
			51000000	-0.0205144		51000000	-0.0435238					51000000	0.405182		51000000	-0.0469609
			51200000	-0.0258519		51200000	-0.0466605					51200000	0.288312		51200000	-0.0590766
			51400000	-0.030617		51400000	-0.0489225					51400000	0.281732		51400000	-0.0597806
			51600000	-0.0424847		51600000	-0.0456577					51600000	0.265664		51600000	-0.0617456
			51800000	-0.0434786		51800000	-0.0400691					51800000	0.454841		51800000	-0.0621706
			52000000	-0.0548387		52000000	-0.0444645					52000000	0.374332		52000000	-0.0503376
			52200000	-0.0559643		52200000	-0.0489528					52200000	0.401708		52200000	-0.0401003
			52400000	-0.0535078		52400000	-0.058566					52400000	0.36218		52400000	-0.0372161
			52600000	-0.0513472		52600000	-0.0511951					52600000	0.487572		52600000	-0.0397081
			52800000	-0.0518216		52800000	-0.0514681					52800000	0.332516		52800000	-0.0387365
			53000000	-0.0509338		53000000	-0.0508771					53000000	0.178728		53000000	-0.0428174
			53200000	-0.0538546		53200000	-0.0388036					53200000	0.190533		53200000	-0.0450992
			53400000	-0.0507702		53400000	-0.0424083					53400000	0.363723		53400000	-0.0412924
			53600000	-0.0526029		53600000	-0.0405593					53600000	0.276047		53600000	-0.0360325
			53800000	-0.0525161		53800000	-0.048041					53800000	0.546126		53800000	-0.0313751
			54000000	-0.0533798		54000000	-0.0469402					54000000	0.243293		54000000	-0.0350188
			54200000	-0.0491317		54200000	-0.0431377					54200000	0.129495		54200000	-0.0323788
			54400000	-0.052212		54400000	-0.039917					54400000	0.231175		54400000	-0.0336062
			54600000	-0.050249		54600000	-0.037108					54600000	0.3308		54600000	-0.0282622
			54800000	-0.0506939		54800000	-0.0345839					54800000	0.47411		54800000	-0.0299205
			55000000	-0.0507674		55000000	-0.0306637					55000000	0.347022		55000000	-0.0213528
			55200000	-0.0534804		55200000	-0.0326568					55200000	0.470487		55200000	-0.0192194
			55400000	-0.0526571		55400000	-0.0370235					55400000	0.521888		55400000	-0.0165873
			55600000	-0.0414317		55600000	-0.0381701					55600000	0.525452		55600000	-0.0180288
			55800000	-0.0430049		55800000	-0.0387288					55800000	0.333725		55800000	-0.0162813
			56000000	-0.0427587		56000000	-0.0385599					56000000	0.512026		56000000	-0.0145815
			56200000	-0.0438393		56200000	-0.0364041					56200000	0.57336		56200000	-0.0211987
			56400000	-0.0494025		56400000	-0.0335269					56400000	0.416193		56400000	-0.0204086
			56600000	-0.0500061		56600000	-0.0350921					56600000	0.36548		56600000	-0.0199454
			56800000	-0.0507122		56800000	-0.0301974					56800000	0.377424		56800000	-0.0208657
			57000000	-0.0472547		57000000	-0.024624					57000000	0.537394		57000000	-0.018934
			57200000	-0.0512587		57200000	-0.0204866					57200000	0.800856		57200000	-0.0229998
			57400000	-0.0509018		57400000	-0.0209372					57400000	0.794482		57400000	-0.0217821
			57600000	-0.053393		57600000	-0.0181689					57600000	0.722383		57600000	0
			57800000	-0.0520135		57800000	-0.024798					57800000	0.668936		57800000	0
			58000000	-0.0557294		58000000	-0.0271496					58000000	0.630359		58000000	-0.0386681
			58200000	-0.0468567		58200000	-0.0289541					58200000	0.553493
			58400000	-0.0543876		58400000	-0.0335648					58400000	0.584366
			58600000	-0.054852		58600000	-0.0293341					58600000	0.317703
			58800000	-0.0523393		58800000	-0.0336105					58800000	0.666335
			59000000	-0.0538933		59000000	-0.0322531					59000000	0.530173
			59200000	-0.0507301		59200000	-0.0266719					59200000	0.277472
			59400000	-0.0509446		59400000	-0.0264793					59400000	0.0563801
			59600000	-0.0541287		59600000	-0.0267823					59600000	0.270174
			59800000	-0.0531794		59800000	-0.0358632					59800000	0.17444
			60000000	-0.0535863		60000000	-0.0399848					60000000	0.181615
			60200000	-0.0539863		60200000	-0.0353801					60200000	-0.359348
			60400000	-0.0589012		60400000	-0.0292991					60400000	0.0707659
			60600000	-0.051699		60600000	-0.032174					60600000	-0.0872665
			60800000	-0.0542172		60800000	-0.0239439					60800000	-0.301145
			61000000	-0.0544654		61000000	-0.0187556					61000000	-0.256461
			61200000	-0.0550327		61200000	-0.0166559					61200000	-0.107222
			61400000	-0.0544729		61400000	-0.018182					61400000	0.228169
			61600000	-0.057958		61600000	-0.0172978					61600000	0.284478
			61800000	-0.0552318		61800000	-0.0185411					61800000	0.178748
			62000000	-0.0575383		62000000	-0.0202489					62000000	0.446989
			62200000	-0.0569368		62200000	-0.0158117					62200000	0.73979
			62400000	-0.0521308		62400000	-0.0149652					62400000	0.676526
			62600000	-0.0515118		62600000	-0.0216725					62600000	0.537399
			62800000	-0.0521967		62800000	-0.014435					62800000	0.875507
			63000000	-0.043024		63000000	-0.0127195					63000000	0.703004
			63200000	-0.0436868		63200000	-0.0114139					63200000	0.878642
			63400000	-0.0406894		63400000	-0.00974142					63400000	1.11337
			63600000	-0.0360422		63600000	-0.0113181					63600000	0.992672
			63800000	-0.0370399		63800000	-0.00888515					63800000	1.05601
			64000000	-0.0422515		64000000	-0.0090145					64000000	0.747052
			64200000	-0.0430859		64200000	-0.00833866					64200000	0.939384
			64400000	-0.0363658		64400000	-0.0092682					64400000	1.24041
			64600000	-0.0298303		64600000	-0.00679603					64600000	0.927244
			64800000	-0.0265858		64800000	-0.00732442					64800000	0.866812
			65000000	-0.0236666		65000000	-0.00588707					65000000	1.07479
			65200000	-0.0398895		65200000	-0.00672992					65200000	0.951493
			65400000	-0.0451917		65400000	-0.00933845					65400000	0.492114
			65600000	-0.0510025		65600000	-0.00877314					65600000	0.127124
			65800000	-0.0537696		65800000	-0.00899609					65800000	-0.0047761
			66000000	-0.0534599		66000000	-0.00861233					66000000	0.159987
			66200000	-0.0541858		66200000	-0.00827103					66200000	0.127598
			66400000	-0.0477205		66400000	-0.0091401					66400000	-0.0705178
			66600000	-0.0507251		66600000	-0.0131566					66600000	-0.0424822
			66800000	-0.0438113		66800000	-0.0186561					66800000	-0.03546
			67000000	-0.0500814		67000000	-0.0255674					67000000	-0.0845826
			67200000	-0.0545989		67200000	-0.030371					67200000	-0.0620724
			67400000	-0.0530886		67400000	-0.0338266					67400000	-0.184143
			67600000	-0.0544975		67600000	-0.0368673					67600000	-0.466014
			67800000	-0.0545355		67800000	-0.0337553					67800000	-0.158573
			68000000	-0.0562932		68000000	-0.0426241					68000000	0.1562
			68200000	-0.0522574		68200000	-0.0414584					68200000	0.123323
			68400000	-0.0506204		68400000	-0.0372232					68400000	0.0457548
			68600000	-0.0495756		68600000	-0.0354738					68600000	-0.176879
			68800000	-0.0515236		68800000	-0.0263798					68800000	0.252377
			69000000	-0.0496642		69000000	-0.0260878					69000000	0.503656
			69200000	-0.0445346		69200000	-0.0257535					69200000	0.434857
			69400000	-0.0402357		69400000	-0.0342905					69400000	0.699667
			69600000	-0.036865		69600000	-0.0403677					69600000	0.487528
			69800000	-0.0336135		69800000	-0.0359954					69800000	0.878874
			70000000	0		70000000	-0.0283208					70000000	0.628469
			70200000	-0.0299408		70200000	-0.0215872					70200000	0.492272
			70400000	-0.0301165		70400000	-0.0246201					70400000	0.717471
			70600000	-0.0329215		70600000	-0.0235534					70600000	0.864258
			70800000	-0.0358366		70800000	-0.0202791					70800000	0.469512
			71000000	-0.043104		71000000	-0.0232472					71000000	0.570564
			71200000	-0.0448848		71200000	-0.0281011					71200000	0.597283
			71400000	-0.0455703		71400000	-0.0288238					71400000	0.589735
			71600000	-0.0432922		71600000	-0.0251206					71600000	0.616124
			71800000	-0.0441599		71800000	-0.0244705					71800000	0.731491
			72000000	-0.0449469		72000000	-0.0251093					72000000	0.851836
			72200000	-0.0442768		72200000	-0.0249711					72200000	0.565718
			72400000	-0.0418432		72400000	-0.0278026					72400000	0.468509
			72600000	-0.049557		72600000	-0.0319905					72600000	0.516668
			72800000	-0.0527799		72800000	-0.0367124					72800000	0.390891
			73000000	-0.0508948		73000000	-0.0437399					73000000	0.196607
			73200000	-0.0512135		73200000	-0.0533229					73200000	0.310573
			73400000	-0.0493978		73400000	-0.0546584					73400000	0.376672
			73600000	-0.0506558		73600000	-0.0579272					73600000	0.328611
			73800000	-0.0478196		73800000	-0.0550712					73800000	0.389699
			74000000	-0.0478225		74000000	-0.0517726					74000000	0.578681
			74200000	-0.0440606		74200000	-0.0471251					74200000	0.601054
			74400000	-0.0409456		74400000	-0.0421738					74400000	0.420108
			74600000	-0.03883		74600000	-0.0383389					74600000	0.481426
			74800000	-0.0367691		74800000	-0.0429457					74800000	0.613486
			75000000	-0.0422949		75000000	-0.0525893					75000000	0.642111
			75200000	-0.0464589		75200000	-0.0517796					75200000	0.633797
			75400000	-0.0456548		75400000	-0.0515277					75400000	0.543634
			75600000	-0.0460683		75600000	-0.0540007					75600000	0.401021
			75800000	-0.0468753		75800000	-0.0500714					75800000	0.421222
			76000000	-0.0458038		76000000	-0.05314					76000000	0.438227
			76200000	-0.042884		76200000	-0.0527595					76200000	0.237616
			76400000	-0.0451091		76400000	-0.0540039					76400000	0.293464
			76600000	-0.0476114		76600000	-0.0514615					76600000	0.341074
			76800000	-0.0475103		76800000	-0.0564497					76800000	0.303202
			77000000	-0.0446517		77000000	-0.0572461					77000000	0.308273
			77200000	-0.0445855		77200000	-0.0575968					77200000	0.300758
			77400000	-0.0438		77400000	-0.0584214					77400000	0.0858859
			77600000	-0.0401865		77600000	-0.0461558					77600000	0.155252
			77800000	-0.0254762		77800000	-0.0360434					77800000	0.204859
			78000000	-0.0209086		78000000	-0.0397436					78000000	0.191763
			78200000	-0.0207312		78200000	-0.0312937					78200000	0.167647
			78400000	-0.016885		78400000	-0.0399025					78400000	-0.116153
			78600000	-0.0142578		78600000	-0.0582393					78600000	-0.127388
			78800000	-0.0263009		78800000	-0.0532468					78800000	0.254591
			79000000	-0.029538		79000000	-0.0491777					79000000	0.302171
			79200000	-0.0326475		79200000	-0.0467241					79200000	0.342745
			79400000	-0.0368619		79400000	-0.047192					79400000	0.439531
			79600000	-0.0326169		79600000	-0.0473421					79600000	0.398556
			79800000	-0.038851		79800000	-0.0475701					79800000	0.487489
			80000000	-0.0405478		80000000	-0.0472851					80000000	0.421241
			80200000	-0.0422333		80200000	-0.0510165					80200000	0.4572
			80400000	-0.0427564		80400000	-0.0456257					80400000	0.212255
			80600000	-0.0392634		80600000	-0.0537681					80600000	0.410238
			80800000	-0.0385206		80800000	-0.0515561					80800000	0.447373
			81000000	-0.0420797		81000000	-0.0509201					81000000	0.42845
			81200000	-0.039921		81200000	-0.0444016					81200000	0.347436
			81400000	-0.0356671		81400000	-0.0470962					81400000	0.3129
			81600000	-0.0369304		81600000	-0.0529027					81600000	0.61901
			81800000	-0.0337563		81800000	-0.0502571					81800000	0.675177
			82000000	-0.0358449		82000000	-0.0517738					82000000	0.382424
			82200000	-0.0310746		82200000	-0.0482308					82200000	0.453437
			82400000	-0.0193877		82400000	-0.0468909					82400000	0.624924
			82600000	-0.0200701		82600000	-0.0500247					82600000	0.677091
			82800000	-0.0191625		82800000	-0.0512561					82800000	0.56456
			83000000	-0.00733785		83000000	-0.0455332					83000000	0.506592
			83200000	-0.00374492		83200000	-0.0484774					83200000	0.460023
			83400000	0.000126536		83400000	-0.0449418					83400000	0.138051
			83600000	0.00279308		83600000	-0.0494388					83600000	0.326854
			83800000	0.0016496		83800000	-0.0467989					83800000	0.389262
			84000000	0.000186389		84000000	-0.0514062					84000000	0.319054
			84200000	-0.00308063		84200000	-0.0478658					84200000	0.281555
			84400000	-0.0075286		84400000	-0.0438216					84400000	0.466513
			84600000	-0.00791748		84600000	-0.0390673					84600000	0.354486
			84800000	-0.00566967		84800000	-0.0352686					84800000	0.556388
			85000000	-0.0122165		85000000	-0.0385979					85000000	0.462614
			85200000	-0.01675		85200000	-0.0407658					85200000	0.442802
			85400000	-0.016232		85400000	-0.0459898					85400000	0.361422
			85600000	-0.013266		85600000	-0.0450259					85600000	0.253025
			85800000	-0.00633736		85800000	-0.0461604					85800000	0.252793
			86000000	-0.00280091		86000000	-0.0451365					86000000	0.434223
			86200000	0.00359857		86200000	-0.0474065					86200000	0.308637
			86400000	0.00192661		86400000	-0.041246					86400000	0.420774
			86600000	0.00287225		86600000	-0.0512239					86600000	0.328739
			86800000	0.00153701		86800000	-0.0571134					86800000	0.285317
			87000000	0.00299444		87000000	-0.0583642					87000000	0.260112
			87200000	0.00326998		87200000	-0.0563143					87200000	0.435979
			87400000	0.00192325		87400000	-0.0481805					87400000	0.422413
			87600000	0.00294573		87600000	-0.0542429					87600000	0.465931
			87800000	0.00326297		87800000	-0.055465					87800000	0.221469
			88000000	0.00320376		88000000	-0.051912					88000000	0.278621
			88200000	0.00322181		88200000	-0.0496143					88200000	0.260604
			88400000	0.00340342		88400000	-0.0479072					88400000	0.222567
			88600000	0.00328527		88600000	0					88600000	0.0853686
			88800000	0.00381738		88800000	0					88800000	0.131968
			89000000	-0.00023897		89000000	0					89000000	-0.0224329
			89200000	-0.000283266		89200000	-0.0406236					89200000	0.279323
			89400000	-0.000712865		89400000	-0.0521637					89400000	0.345613
			89600000	-0.00502913		89600000	-0.0538696					89600000	0.377869
			89800000	-0.00803094		89800000	-0.0467832					89800000	0.23065
			90000000	-0.01125		90000000	-0.0440647					90000000	0.619028
			90200000	-0.0160203		90200000	-0.0440602					90200000	0.452932
			90400000	-0.0126924		90400000	-0.0504248					90400000	0.596673
			90600000	-0.0120414		90600000	-0.0459591					90600000	0.54211
			90800000	-0.00739952		90800000	-0.0448201					90800000	0.583439
			91000000	-0.0129281		91000000	-0.0463443					91000000	0.118696
			91200000	-0.0184982		91200000	-0.0456303					91200000	0.135191
			91400000	-0.0180619		91400000	-0.0459396					91400000	0.0990222
			91600000	-0.0222173		91600000	-0.0437265					91600000	0.14193
			91800000	-0.0267316		91800000	-0.0472672					91800000	0.106506
			92000000	-0.0168289		92000000	-0.0484342					92000000	0.105263
			92200000	-0.020012		92200000	-0.0465068					92200000	0.216576
			92400000	-0.023077		92400000	-0.0442185					92400000	0.283227
			92600000	-0.0244592		92600000	-0.0469639					92600000	0.331191
			92800000	-0.0173051		92800000	-0.0450257					92800000	0.311111
			93000000	-0.0125333		93000000	-0.040114					93000000	0.281543
			93200000	-0.0116825		93200000	-0.0397177					93200000	0.113368
			93400000	-0.0142872		93400000	-0.0409516					93400000	-0.176115
			93600000	-0.0111517		93600000	-0.0360442					93600000	0.134668
			93800000	-0.0122701		93800000	-0.0362752					93800000	-0.0356689
			94000000	-0.0148338		94000000	-0.0389442					94000000	0.189242
			94200000	-0.0183078		94200000	-0.0359193					94200000	-0.392339
			94400000	-0.0154279		94400000	-0.0366581					94400000	-0.247219
			94600000	-0.00778983		94600000	-0.0427945					94600000	0.123811
			94800000	-0.0136106		94800000	-0.0480459					94800000	0.188981
			95000000	-0.0151025		95000000	-0.0454147					95000000	0.194104
			95200000	-0.014691		95200000	-0.0482118					95200000	0.39485
			95400000	-0.0188998		95400000	-0.0438325					95400000	0.431274
			95600000	-0.0186029		95600000	-0.0442318					95600000	0.522973
			95800000	-0.0189253		95800000	-0.0461375					95800000	0.543574
			96000000	-0.0245614		96000000	-0.0459404					96000000	0.390793
			96200000	-0.0287842		96200000	-0.0411622					96200000	0.409501
			96400000	-0.030484		96400000	-0.0449879					96400000	0.351426
			96600000	-0.0359902		96600000	-0.0398288					96600000	0.303212
			96800000	-0.03283		96800000	-0.0423991					96800000	0.247239
			97000000	-0.0255381		97000000	-0.0464649					97000000	0.289661
			97200000	-0.0204651		97200000	-0.0490261					97200000	0.331633
			97400000	-0.0233148		97400000	-0.0533564					97400000	0.481704
			97600000	-0.0255597		97600000	-0.0536422					97600000	0.483998
			97800000	-0.0176177		97800000	-0.0542774					97800000	0.268097
			98000000	-0.0121927		98000000	-0.0537736					98000000	0.504519
			98200000	-0.0106568		98200000	-0.050746					98200000	0.594302
			98400000	-0.00737314		98400000	-0.0479375					98400000	0.449332
			98600000	-0.00673926		98600000	-0.0494226					98600000	0.431741
			98800000	-0.0094078		98800000	-0.0511214					98800000	0.432246
			99000000	-0.00656315		99000000	-0.0467525					99000000	0.281461
			99200000	-0.00294147		99200000	-0.0480504					99200000	0.134286
			99400000	-0.00144954		99400000	-0.0480586					99400000	0.232136
			99600000	-0.00100532		99600000	-0.053501					99600000	0.281355
			99800000	-0.00121487		99800000	-0.0488332					99800000	0.0020925
			100000000	-0.00502337		100000000	-0.0551478					100000000	-0.025019
			100200000	-0.00891003		100200000	-0.0547099					100200000	0.0643288
			100400000	-0.00724982		100400000	-0.0404309					100400000	-0.0794913
			100600000	-0.00731385		100600000	-0.0392628					100600000	-0.0389342
			100800000	-0.0117331		100800000	-0.0394942					100800000	-0.017176
			101000000	-0.00604257		101000000	-0.0347996					101000000	0.0023108
			101200000	-0.00622261		101200000	-0.0433131					101200000	0.000948812
			101400000	-0.0111955		101400000	-0.0496347					101400000	-0.0472139
			101600000	-0.0113461		101600000	-0.0527629					101600000	-0.113838
			101800000	-0.0081306		101800000	-0.0513453					101800000	0.055005
			102000000	-0.00845823		102000000	-0.049586					102000000	0.00909186
			102200000	-0.00643876		102200000	-0.0465003					102200000	0.188848
			102400000	-0.00804616		102400000	-0.0484247					102400000	0.270988
			102600000	-0.0133989		102600000	-0.0362366					102600000	0.206724
			102800000	-0.0185889		102800000	-0.0317968					102800000	0.285574
			103000000	-0.0217159		103000000	-0.0333806					103000000	0.17422
			103200000	-0.0291265		103200000	-0.0316416					103200000	0.241346
			103400000	-0.0298246		103400000	-0.0424787					103400000	0.216012
			103600000	-0.0373685		103600000	-0.0385552					103600000	0.109055
			103800000	-0.0427956		103800000	-0.0429961					103800000	0.208268
			104000000	-0.0513187		104000000	-0.0373278					104000000	0.29263
			104200000	-0.0545367		104200000	-0.0422198					104200000	0.28343
			104400000	-0.0553726		104400000	-0.0450599					104400000	0.203701
			104600000	-0.0552332		104600000	-0.0480729					104600000	0.188925
			104800000	-0.0492604		104800000	-0.0474807					104800000	0.296732
			105000000	-0.0551982		105000000	-0.048453					105000000	0.158927
			105200000	-0.051675		105200000	-0.0502608					105200000	0.285905
			105400000	-0.0542557		105400000	-0.0451591					105400000	0.257134
			105600000	-0.0482251		105600000	-0.0376066					105600000	0.223955
			105800000	-0.0438588		105800000	-0.0409677					105800000	0.227155
			106000000	-0.0549989		106000000	-0.0350521					106000000	0.131572
			106200000	-0.0495703		106200000	-0.0248871					106200000	0.0520119
			106400000	-0.0518685		106400000	-0.0287178					106400000	0.176132
			106600000	-0.0527697		106600000	-0.0287494					106600000	0.162301
			106800000	-0.0535477		106800000	-0.0275761					106800000	0.321298
			107000000	-0.0464661		107000000	-0.0339041					107000000	0.0736103
			107200000	-0.0463513		107200000	-0.0277685					107200000	0.196889
			107400000	-0.0464718		107400000	-0.020481					107400000	0.0846562
			107600000	-0.0454621		107600000	-0.00946003					107600000	0.164719
			107800000	-0.0465586		107800000	-0.0109912					107800000	0.0822977
			108000000	-0.047879		108000000	-0.00800925					108000000	0.0937016
			108200000	-0.0465219		108200000	-0.00667232					108200000	0.105286
			108400000	-0.0390183		108400000	-0.0089207					108400000	0.0159754
			108600000	-0.0364022		108600000	-0.0108427					108600000	-0.175523
			108800000	-0.0343983		108800000	-0.0128659					108800000	0.00774104
			109000000	-0.0361896		109000000	-0.0218151					109000000	0.126497
			109200000	-0.0345419		109200000	-0.0131168					109200000	0.105763
			109400000	-0.0318378		109400000	-0.0225405					109400000	0.159731
			109600000	-0.0325537		109600000	-0.0261008					109600000	0.00939297
			109800000	-0.0370677		109800000	-0.0236983					109800000	0.0594786
			110000000	-0.0430856		110000000	-0.0193309					110000000	0.0190695
			110200000	-0.0405532		110200000	-0.0186721					110200000	-0.1075
			110400000	-0.0420235		110400000	-0.0166979					110400000	-0.0451676
			110600000	-0.0402261		110600000	-0.0168105					110600000	-0.110662
			110800000	-0.0419597		110800000	-0.0227607					110800000	-0.0321184
			111000000	-0.0428508		111000000	-0.0248485					111000000	-0.0786116
			111200000	-0.0401386		111200000	-0.0401982					111200000	-0.061075
			111400000	-0.0361776		111400000	-0.0382031					111400000	-0.0557427
			111600000	-0.0373752		111600000	-0.044973					111600000	0.067589
			111800000	-0.0409338		111800000	-0.0384356					111800000	0.00291707
			112000000	-0.0348212		112000000	-0.0470155					112000000	-0.0440546
			112200000	-0.0365929		112200000	-0.0452237					112200000	0.0246015
			112400000	-0.0397455		112400000	-0.0467018					112400000	0.06373
			112600000	-0.0431202		112600000	-0.0437923					112600000	0.12261
			112800000	-0.0442913		112800000	-0.0430434					112800000	0.0204541
			113000000	-0.0468959		113000000	-0.0432757					113000000	0.0980813
			113200000	-0.0442464		113200000	-0.0419427					113200000	-0.0174384
			113400000	-0.0472909		113400000	-0.0472919					113400000	-0.117926
			113600000	-0.0465164		113600000	-0.0426675					113600000	-0.0389586
			113800000	-0.0492948		113800000	-0.0464663					113800000	-0.0741964
			114000000	-0.0505123		114000000	-0.0377049					114000000	-0.1576
			114200000	-0.0428767		114200000	-0.0348648					114200000	-0.20214
			114400000	-0.031142		114400000	-0.0345225					114400000	-0.0860185
			114600000	-0.0210427		114600000	-0.0356544					114600000	-0.0568666
			114800000	-0.01227		114800000	-0.0325066					114800000	-0.0297391
			115000000	-0.0204667		115000000	-0.0286741					115000000	-0.0266209
			115200000	-0.0217114		115200000	-0.0324138					115200000	-0.03738
			115400000	-0.0281473		115400000	-0.0327196					115400000	0.01656
			115600000	-0.0319469		115600000	-0.0373018					115600000	-0.0877107
			115800000	-0.0314361		115800000	-0.0412709					115800000	-0.182872
			116000000	-0.0298005		116000000	-0.0334934					116000000	-0.127524
			116200000	-0.045482		116200000	-0.0386195					116200000	NA
			116400000	-0.0442345		116400000	-0.0356258
			116600000	-0.0329948		116600000	-0.0424093
			116800000	-0.0337815		116800000	-0.0426188
			117000000	-0.0422283		117000000	-0.0405788
			117200000	-0.0473946		117200000	-0.0388549
			117400000	-0.0497711		117400000	-0.0389123
			117600000	-0.0519907		117600000	-0.0353483
			117800000	-0.0498972		117800000	-0.0370804
			118000000	-0.0542786		118000000	-0.0396688
			118200000	-0.0428376		118200000	-0.039321
			118400000	-0.0520784		118400000	-0.0441365
			118600000	-0.0488767		118600000	-0.0387393
			118800000	-0.0500097		118800000	-0.0355722
			119000000	-0.0190566		119000000	-0.0284791
			119200000	-0.0481856		119200000	-0.027454
			119400000	-0.0472673		119400000	-0.0317566
			119600000	-0.0476158		119600000	-0.0354915
			119800000	-0.0463206		119800000	-0.0330855
			120000000	-0.0445294		120000000	-0.0276047
			120200000	-0.0376652		120200000	-0.0279348
			120400000	-0.0410852		120400000	-0.0264134
			120600000	-0.0421359		120600000	-0.0177447
			120800000	-0.0445948		120800000	-0.0205177
			121000000	-0.0457852		121000000	-0.0196575
			121200000	-0.0423098		121200000	-0.0174703
			121400000	-0.0430636		121400000	-0.0194485
			121600000	-0.0435963		121600000	-0.0201221
			121800000	-0.0409145		121800000	-0.015346
			122000000	-0.0448263		122000000	-0.0155
			122200000	-0.0413863		122200000	-0.0205604
			122400000	-0.0410801		122400000	-0.0279918
			122600000	-0.0439552		122600000	-0.0242788
			122800000	-0.0362076		122800000	-0.024726
			123000000	-0.0445367		123000000	-0.0219629
			123200000	-0.0387819		123200000	-0.0235988
			123400000	-0.0442369		123400000	-0.0256792
			123600000	-0.0359201		123600000	-0.0274378
			123800000	-0.0425856		123800000	-0.0251767
			124000000	-0.0416381		124000000	-0.0256325
			124200000	-0.0386567		124200000	-0.0273262
			124400000	-0.0269201		124400000	-0.0172175
			124600000	-0.0286003
			124800000	-0.0330334
			125000000	-0.0337413
			125200000	-0.0326551
			125400000	-0.0323391
			125600000	-0.0336306
			125800000	-0.0352829
			126000000	-0.0330404
			126200000	-0.0338432
			126400000	-0.0286289
			126600000	-0.0318571
			126800000	-0.0300095
			127000000	-0.0282451
			127200000	-0.0292695
			127400000	-0.0288197
			127600000	-0.0259035
			127800000	-0.0270932
			128000000	-0.0280622
			128200000	-0.0284163
			128400000	-0.0261602
			128600000	-0.026056
			128800000	-0.0241273
			129000000	-0.0236916
			129200000	-0.023527
			129400000	-0.0238431
			129600000	-0.022658
			129800000	-0.020832
			130000000	-0.0214939
			130200000	-0.020418
			130400000	-0.015343
			130600000	-0.0152831
			130800000	-0.0146121
			131000000	-0.0152473
			131200000	-0.0179387
			131400000	-0.0169752
			131600000	-0.0184018
			131800000	-0.0121593
			132000000	-0.0172748
			132200000	-0.01481
			132400000	-0.0168975
			132600000	-0.0162833
			132800000	-0.0173466
			133000000	-0.0173993
			133200000	-0.0166687
			133400000	-0.0141098
			133600000	-0.0176509
			133800000	-0.0156288
			134000000	-0.017331
			134200000	-0.0161976
			134400000	-0.0147677
			134600000	-0.0142784
			134800000	-0.0175499
			135000000	-0.0147652
			135200000	-0.00909751
			135400000	-0.0126239
			135600000	-0.0110681
			135800000	-0.00937593
			136000000	-0.0137447
			136200000	-0.0127542
			136400000	-0.0126505
			136600000	-0.015884
			136800000	-0.0129767
			137000000	-0.0110664
			137200000	-0.00905991
			137400000	-0.00846761
			137600000	-0.0155233
			137800000	-0.0063816
			138000000	-0.00455466
			138200000	-0.00425819
			138400000	-0.00283705
			138600000	-0.00566718
			138800000	-0.00958931
			139000000	-0.00784108
			139200000	-0.00821678
			139400000	-0.00897665
			139600000	-0.0109335
			139800000	-0.0140653
			140000000	-0.0118665
			140200000	-0.0142
			140400000	-0.0136033
			140600000	-0.0132354
			140800000	-0.0118646
			141000000	-0.0129562
			141200000	-0.0113057
			141400000	-0.0108908
			141600000	-0.012257
			141800000	-0.0167836
			142000000	-0.0160064
			142200000	-0.0169508
			142400000	-0.0150558
			142600000	-0.0149107
			142800000	-0.0157285
			143000000	-0.0109157
			143200000	-0.0134255
			143400000	-0.0123854
			143600000	-0.0109638
			143800000	-0.0124352
			144000000	-0.0120736
			144200000	-0.0152583
			144400000	-0.0162866
			144600000	-0.0178384
			144800000	-0.00841091
			145000000	-0.00727056
			145200000	-0.00814403
			145400000	-0.00348755
			145600000	-0.00472139
			145800000	-0.00615804
			146000000	-0.00950808
			146200000	-0.00666406
			146400000	-0.00906866
			146600000	-0.0183453
			146800000	-0.0184557
			147000000	-0.0221823
			147200000	-0.0213526
			147400000	-0.0225427
			147600000	-0.0234134
			147800000	-0.0197645
			148000000	-0.021828
			148200000	-0.0199655
			148400000	-0.0173559
			148600000	-0.0163264
			148800000	-0.0150337
			149000000	-0.0169721
			149200000	-0.0184013
			149400000	-0.0179075
			149600000	-0.0177719
			149800000	-0.0199702
			150000000	-0.0228861
			150200000	-0.0223191
			150400000	-0.022632
			150600000	-0.0201188
			150800000	-0.0107329
			151000000	-0.01135
			151200000	-0.00925193
			151400000	-0.00704625
			151600000	-0.0104154
			151800000	-0.017703
			152000000	-0.0177545
			152200000	-0.0200915
			152400000	-0.0186284
			152600000	-0.019504
			152800000	-0.0193479
			153000000	-0.0158746
			153200000	-0.0125136
			153400000	-0.010587
			153600000	-0.0113917
			153800000	-0.00861042
			154000000	-0.00772043
			154200000	-0.0143358
			154400000	-0.0175791
			154600000	-0.0161241
			154800000	-0.0155469
			155000000	-0.00715303
			155200000	-0.0134687
			155400000	-0.0133685
			155600000	-0.0145294
			155800000	-0.0149984
			156000000	-0.0112041
			156200000	-0.0129982
			156400000	-0.0154494
			156600000	-0.0100761
			156800000	-0.00894137
			157000000	-0.0132571
			157200000	-0.0129302
			157400000	-0.0088308
			157600000	-0.00552433
			157800000	-0.00791781
			158000000	-0.00199721
			158200000	-0.00629084
			158400000	-0.00568536
			158600000	-0.00439555
			158800000	-0.00490252
			159000000	-0.00902777
			159200000	-0.00874793
			159400000	-0.00877765
			159600000	-0.00702756
			159800000	-0.0101098
			160000000	-0.010088
			160200000	-0.0148533
			160400000	-0.0134034
			160600000	-0.0130572
			160800000	-0.0103836
			161000000	-0.0106775
			161200000	-0.0109302
			161400000	-0.00954383
			161600000	-0.00811987
			161800000	-0.00830605
			162000000	-0.00533185
			162200000	-0.00475562
			162400000	-0.00437978
			162600000	-0.00610221
			162800000	-0.00737637
			163000000	-0.00631393
			163200000	-0.00587002
			163400000	-0.00801788
			163600000	-0.00907326
			163800000	-0.00992371
			164000000	-0.0078036
			164200000	-0.00805982
			164400000	-0.00746438
			164600000	-0.00917535
			164800000	-0.00979519
			165000000	-0.0118353
			165200000	-0.0084525
			165400000	-0.00939229
			165600000	-0.00906814
			165800000	-0.0104321
			166000000	-0.00767062
			166200000	-0.00311328
			166400000	-0.00770154
			166600000	-0.00583965
			166800000	-0.00397457
			167000000	-0.0067684
			167200000	-0.00747606
			167400000	-0.0085589
			167600000	-0.007511
			167800000	-0.00934034
			168000000	-0.00733426
			168200000	-0.00991034
			168400000	-0.00929617
			168600000	-0.0106802
			168800000	-0.0114195
			169000000	-0.00980622
			169200000	-0.00879513
			169400000	-0.0106236
			169600000	-0.00728838
			169800000	-0.00864251
			170000000	-0.00523645
			170200000	-0.0057506
			170400000	-0.00527617
			170600000	-0.00563822
			170800000	-0.0057758
			171000000	-0.00606506
			171200000	-0.00572058
			171400000	-0.00240811
			171600000	-0.00542863
			171800000	-0.00304897
			172000000	-0.00448777
			172200000	-0.00689656
			172400000	-0.00354883
			172600000	-0.00477263
			172800000	-0.00286507
			173000000	-0.00189056
			173200000	-0.0050005
			173400000	-0.00699603
			173600000	-0.0045339
			173800000	-0.00442178
			174000000	-0.0018621
			174200000	-0.00230191
			174400000	-0.00301349
			174600000	0.000329513
			174800000	-0.000155707
			175000000	-0.00222738
			175200000	-0.0057605
			175400000	-0.00259611
			175600000	-0.00798884
			175800000	-0.00486638
			176000000	-0.00409774
			176200000	-0.00806087
			176400000	-0.0093443
			176600000	-0.0107583
			176800000	-0.00846514
			177000000	-0.00858445
			177200000	-0.010135
			177400000	-0.00909696
			177600000	-0.00771588
			177800000	-0.00761104
			178000000	-0.00916437
			178200000	-0.00803891
			178400000	-0.00877949
			178600000	-0.00912312
			178800000	-0.00924048
			179000000	-0.0030488
			179200000	0.000751586
			179400000	0.00158432
			179600000	-0.000379563
			179800000	0.00120023
			180000000	0.00275734
			180200000	0.00548359
			180400000	0.00305986
			180600000	0.0082132
			180800000	0.00886646
			181000000	0.00309284
			181200000	1.69143e-05
			181400000	-0.00710347
			181600000	-0.0066231
			181800000	-0.00552554
			182000000	-0.00584773
			182200000	-0.0044865
			182400000	-0.00327311
			182600000	-0.00102415
			182800000	-0.00131876
			183000000	-0.00428453
			183200000	-0.00507171
			183400000	-0.00632629
			183600000	-0.00834509
			183800000	-0.00815585
			184000000	-0.0103586
			184200000	-0.0114537
			184400000	-0.013967
			184600000	-0.00855772
			184800000	-0.0119749
			185000000	-0.00774659
			185200000	-0.00941149
			185400000	-0.011312
			185600000	-0.00878246
			185800000	-0.00173993
			186000000	-7.47766e-05
			186200000	0.000991957
			186400000	0.00101257
			186600000	0.00283898
			186800000	0.00241951
			187000000	-0.00114919
			187200000	0.000866812
			187400000	0.00137247
			187600000	0.00218833
			187800000	0.00274533
			188000000	0.00434482
			188200000	0.00108977
			188400000	0.00192815
			188600000	0.00107027
			188800000	8.46289e-05
			189000000	-0.000424875
			189200000	-0.00321041
			189400000	0
			189600000	-0.00870294

## Sheet: Hi-C_PC1_Schmitt_etal
chr	start	end	num_of_gene	GM12878	H1	IMR90	MES	MSC	NPC	TRO	AD	AO	BL	CO	HC	LG	LI	LV	OV	PA	PO	RV	SB	SX
3	31000001	32000000	6	1.5783	-2.5484	-1.8821	0.3293	3.843	-0.9432	3.4331	3.1923	3.7825	3.633	-3.9802	-3.4873	0.1172	0.4405	-0.5581	0.3486	2.7505	0.2383	-0.969	-0.6844	3.5055
3	32000001	33000000	24	5.5775	3.9413	0.2888	5.6956	6.2517	2.4548	5.8687	4.2411	3.6009	3.49	-2.7215	-1.9023	1.3616	3.4954	1.4732	-0.6805	4.1806	0.6868	0.8812	4.642	4.5702
3	33000001	34000000	18	3.9704	0.6065	2.534	2.0282	4.6443	0.1806	4.8388	1.6057	3.3846	-1.5079	-1.3202	-0.5455	-0.8138	1.977	-1.0295	-1.2953	3.1141	-0.0744	-1.7518	1.4573	2.6444
3	34000001	35000000	4	-4.9063	-5.022	-3.4669	-4.3313	-3.5978	-3.4983	0.4381	-3.2404	-3.0881	-4.3328	-4.1786	-3.8894	-5.0005	-2.488	-3.9595	-3.2981	-1.9939	-3.2604	-4.6549	-3.1591	-3.231
3	35000001	36000000	4	-5.7927	-5.0239	-3.3389	-4.729	-3.3353	-3.7765	-0.685	-3.3687	-3.8214	-4.3434	-4.1456	-3.6068	-5.0007	-2.4828	-4.1057	-3.2948	-1.6933	-2.7428	-4.7602	-3.0555	-3.882
3	36000001	37000000	7	-4.5299	-4.7088	-3.3124	-4.2196	-3.7249	-3.353	0.378	-3.077	-1.3895	-3.9272	-4.2585	-3.8656	-3.8489	-1.8136	-3.4045	-3.0559	-0.5979	-2.8461	-4.3669	-1.83	-1.3284
3	37000001	38000000	21	4.4534	1.9262	1.8197	3.1052	1.3103	1.5011	5.3067	3.4636	5.1009	3.4271	-0.3253	0.2154	1.849	6.5937	2.8286	4.9531	4.9375	2.3854	1.8646	8.0366	3.6889
3	38000001	39000000	21	6.0444	4.9459	1.0192	4.8943	-1.9486	3.7224	5.0535	4.5102	-1.0567	-2.0724	-0.1701	0.9834	-0.4806	7.2193	0.7335	-1.7633	5.4064	-0.0541	-0.0585	5.5095	3.4788
3	39000001	40000000	17	5.0651	3.0361	-2.6676	3.2967	-3.5756	0.3495	3.8204	4.4864	-3.1999	-3.4538	1.5731	2.701	-1.6483	7.2342	-1.1465	-2.095	5.246	-1.4179	-1.5197	0.5487	3.0216
3	40000001	41000000	15	3.4823	2.8566	-3.4013	3.1279	-3.7655	0.5454	4.0738	5.0676	-2.783	-2.8827	1.991	2.7369	-0.6285	7.0568	-0.1761	-1.8047	5.2201	-1.2988	-0.3899	1.0255	2.9392
3	41000001	42000000	5	4.0782	3.4686	-3.3502	3.2425	-3.6303	0.9279	4.982	5.4793	-3.0352	-1.558	0.7106	1.5917	-0.1864	7.0302	-0.3507	-1.371	4.9504	-1.1492	-0.2151	2.6285	2.9055
3	42000001	43000000	33	7.4405	6.0068	-0.6396	6.1734	-2.5162	5.3543	6.7334	6.2598	1.0588	0.9464	3.356	4.3587	2.1601	8.1256	1.7767	-1.312	5.9141	1.8069	1.4354	7.5316	5.1521
3	43000001	44000000	11	6.5495	6.0122	0.2436	6.6804	-1.0553	5.6978	6.5414	6.4068	-1.3388	-0.5057	2.6549	3.9476	2.2417	7.9253	1.2443	-0.6475	5.8531	1.9614	1.181	8.1087	5.1617
3	44000001	45000000	28	7.4229	6.6476	0.6779	7.2721	1.7653	6.3965	6.6747	6.789	-1.976	-1.2817	2.8888	4.012	1.6627	7.8949	0.1938	-2.1078	6.0089	1.1655	0.0303	7.2245	5.2322
3	45000001	46000000	16	8.3545	6.9318	8.359	7.8003	8.128	7.0942	7.3729	7.0694	0.0131	3.5118	3.6143	4.6141	2.8305	8.4407	1.8594	0.0509	6.1154	4.3721	1.7759	8.3798	5.8885
3	46000001	47000000	25	8.4703	7.1797	7.8921	7.9244	7.42	7.1335	7.6695	6.9238	-1.0712	4.1006	3.8526	4.8186	3.3405	8.6458	2.7488	1.4004	6.0979	4.7944	2.5019	8.6255	5.8446
3	47000001	48000000	17	8.4353	7.291	8.7432	7.9862	8.6669	8.0301	7.4835	7.2165	5.3047	5.6931	5.0581	5.8793	3.9801	8.4742	4.452	6.9892	5.8549	5.5185	3.9799	8.8752	5.6876
3	48000001	49000000	37	8.3975	7.1847	8.4278	8.0491	8.3843	7.895	7.4755	6.8636	5.3289	5.7306	5.0728	5.9034	4.1011	8.0901	4.55	7.1947	5.5896	5.2414	4.2819	8.5032	5.4901
3	49000001	50000000	53	8.5152	7.3368	8.8043	8.2254	8.5142	NA	7.4981	6.9776	5.3955	5.5952	5.1559	5.9403	4.1128	8.1402	4.7483	7.203	5.6014	5.4173	4.2287	8.4751	5.4624
3	50000001	51000000	35	8.3085	7.1775	3.7312	7.7149	0.9009	7.3206	7.3956	6.3926	1.3061	1.9236	4.6786	5.6675	3.0528	8.3028	2.58	2.2627	6.2165	4.3662	2.3451	8.5502	5.7134
3	51000001	52000000	16	7.6593	6.9655	-1.2982	7.445	-2.2892	6.2372	6.952	6.3953	-2.0412	-1.0189	4.2636	5.0416	1.7315	7.9715	1.2089	-1.6757	5.9856	2.9047	1.0132	7.3606	5.4404
3	52000001	53000000	45	8.8857	7.6905	8.5889	8.5423	8.1869	8.0089	7.9054	7.292	4.9145	5.3087	4.8223	5.7604	3.6974	8.5031	4.1782	6.5758	6.1544	5.266	3.6398	8.8751	5.8735
3	53000001	54000000	15	8.0746	7.3436	-0.536	7.871	-1.8582	7.5416	7.397	6.4188	-0.6613	1.0844	2.5724	3.751	0.9721	8.2749	0.3235	1.2195	6.2439	2.3098	0.0731	7.4344	5.4187
3	54000001	55000000	5	1.9506	5.9861	-3.1226	6.4586	-3.5467	5.7919	6.3081	3.7295	-3.9434	-3.823	-0.9684	-0.5878	-3.6512	4.3808	-2.6798	-2.2676	3.7481	-1.9607	-2.9223	-1.5282	0.2966
3	55000001	56000000	10	2.848	5.0845	0.607	6.2422	1.2061	5.5105	6.3082	3.3195	-4.1329	-3.3453	-1.4279	-1.168	-3.7101	3.533	-2.8665	-1.5927	3.1498	-2.3057	-3.3609	-2.0903	-1.1502
3	56000001	57000000	4	5.9258	5.6488	-2.7219	7.0018	0.2571	6.0343	6.4263	5.1442	-3.2366	-1.5062	0.535	1.514	-1.3406	5.3189	-1.275	2.1275	5.3268	-0.9382	-1.6584	-1.0136	3.2952
3	57000001	58000000	21	7.6904	6.0671	3.0999	7.3741	8.3465	6.7108	6.8222	6.389	0.6653	3.6886	2.3024	3.4248	2.1207	7.5146	1.8757	5.9208	6.1088	2.7247	1.4757	5.9339	5.4225
3	58000001	59000000	18	5.7459	3.6372	3.5995	4.6567	1.3677	6.2216	4.4529	4.0448	-1.8089	0.1609	-0.4294	0.6986	-0.449	6.5742	-0.0443	-0.1326	5.6627	-0.4138	-0.7879	4.8156	3.9966
3	59000001	60000000	5	0.783	-0.0242	-2.3983	1.0705	-1.9558	4.4886	1.8596	1.0293	-3.9562	-2.9688	-2.9233	-2.3714	-3.6304	3.4407	-2.4166	-3.1595	3.8057	-2.8021	-3.1812	-1.1425	1.0494
3	60000001	61000000	4	-4.0071	0.2043	-3.8144	-0.0934	-3.7375	4.1388	1.6345	0.6327	-3.8892	-3.1012	-2.845	-2.1158	-3.9626	2.1254	-2.5048	-3.2492	3.2459	-2.1974	-3.3326	-1.5369	0.0669
3	61000001	62000000	3	-1.9547	2.5877	-2.4529	3.2419	-3.5238	5.4548	2.2738	2.6598	-1.8843	-1.3569	-2.3035	-1.9566	-1.5923	2.6015	0.5663	0.4049	4.2296	0.7344	-0.1102	0.4066	-0.1912
3	62000001	63000000	8	-4.3319	3.5351	-3.1396	3.9973	-3.8113	5.9234	0.8474	-0.4634	-3.2871	-3.3562	-3.3726	-2.8357	-3.4131	0.1662	-1.5061	-2.4207	3.5284	-1.9419	-2.5637	-0.7522	-2.0714
3	63000001	64000000	13	-3.4761	4.0373	-3.1862	4.3602	-3.7529	5.274	0.6425	-0.6485	-3.6631	-3.4417	-3.4821	-2.9218	-3.381	-0.0026	-2.3049	-2.9634	4.1304	-2.3161	-3.0499	0.3645	-1.3355
3	64000001	65000000	14	-4.329	4.202	1.1183	5.2369	6.3292	4.8682	4.0282	2.4589	1.9575	2.8625	-2.7171	-2.1168	0.5	2.2005	1.6796	5.47	4.7563	0.9995	1.0727	-0.4552	-1.1151
3	65000001	66000000	6	-5.0578	3.8735	0.6882	4.7686	1.1442	3.4881	3.5682	1.8895	1.7811	0.0517	-2.6632	-1.7094	0.2159	2.9711	1.527	2.2863	4.4885	1.0422	0.9392	0.7955	-2.1891
3	66000001	67000000	5	-0.6195	2.6126	3.7458	0.5869	-3.6346	1.3953	1.7496	-1.0155	1.2103	-2.1943	-2.271	-1.4253	-1.1044	1.807	0.0349	0.7421	4.1149	0.1419	-1.1725	3.5119	1.0982
3	67000001	68000000	5	-2.4754	-2.6744	-3.2137	-4.6584	-4.0321	-3.5758	0.5862	-2.3092	-2.6654	-3.4284	-3.5653	-3.1839	-3.3054	-0.6973	-2.59	-2.7562	1.9724	-2.0596	-3.688	-0.996	-0.2486
3	68000001	69000000	6	-5.3187	-3.6103	-3.4643	-4.8995	-4.0115	-3.7973	0.1913	-2.9293	-3.1186	-3.7668	-3.7562	-3.4311	-4.2521	-1.932	-3.3812	-3.1618	0.9184	-3.0052	-4.086	-2.6168	-2.6625
3	69000001	70000000	12	-1.9391	-0.936	-1.5329	-3.6279	-2.8757	0.0664	-1.0492	-1.1917	1.1262	0.0729	-0.2258	0.5012	-0.0093	-0.1145	-0.0459	1.3028	3.4643	0.4227	-0.7758	-1.0097	1.4433
3	70000001	71000000	6	-5.1831	-0.8601	-2.5666	-4.1148	-3.9603	-0.7746	-3.4071	-2.5789	2.6102	-0.2713	-2.6012	-1.9365	-2.6033	-1.6721	-2.1602	-2.4091	2.1138	-2.3549	-3.1419	-2.3605	-0.5504

## Sheet: Insulation scores
	Human				Macaque				Mouse				NMR				Rabbit				Dog
window	position	insulation_score		window	position	insulation_score		window	position	insulation_score		window	position	insulation_score		window	position	insulation_score		window	position	insulation_score
5	31000000	-0.014109		5	75000000	0.122296		5	84000000	-0.0307832		5	500000	-2.12582		5	200000	-Inf		5	200000	-2.02196
5	32000000	-0.0501627		5	75200000	0.123491		5	84200000	0.0426544		5	1000000	-0.893129		5	400000	-1.58252		5	400000	-1.22621
5	33000000	-0.101563		5	75400000	0.129726		5	84400000	0.145904		5	1500000	-0.435418		5	600000	-0.794673		5	600000	-0.740159
5	34000000	-0.0861364		5	75600000	0.145106		5	84600000	0.32417		5	2000000	-0.190347		5	800000	-0.324368		5	800000	-0.359039
5	35000000	-0.039571		5	75800000	0.173521		5	84800000	0.411523		5	2500000	-0.0297513		5	1000000	0.14214		5	1000000	-0.0213613
5	36000000	-0.0764174		5	76000000	0.181311		5	85000000	0.406136		5	3000000	-0.0659549		5	1200000	0.410927		5	1200000	0.0253179
5	37000000	-0.171808		5	76200000	0.149084		5	85200000	0.312312		5	3500000	-0.0133551		5	1400000	0.313638		5	1400000	0.0630957
5	38000000	-0.211772		5	76400000	0.120916		5	85400000	0.151167		5	4000000	0.0972859		5	1600000	0.287502		5	1600000	0.0727862
5	39000000	-0.19389		5	76600000	0.0989317		5	85600000	0.00149972		5	4500000	0.136232		5	1800000	0.263375		5	1800000	0.0410273
5	40000000	-0.0653491		5	76800000	0.0901188		5	85800000	0.0872585		5	5000000	0.151258		5	2000000	0.264141		5	2000000	0.00531473
5	41000000	0.0725913		5	77000000	0.0302099		5	86000000	0.174096		5	5500000	0.131263		5	2200000	0.349993		5	2200000	0.0366113
5	42000000	0.143286		5	77200000	-0.0405079		5	86200000	0.204547		5	6000000	0.14102		5	2400000	0.469226		5	2400000	0.0892881
5	43000000	0.119856		5	77400000	-0.101063		5	86400000	0.170484		5	6500000	0.216156		5	2600000	0.649046		5	2600000	0.0822257
5	44000000	0.0743887		5	77600000	-0.20835		5	86600000	0.0262546		5	7000000	0.273073		5	2800000	0.706678		5	2800000	0.0643224
5	45000000	0.0126534		5	77800000	-0.335711		5	86800000	-0.0905072		5	7500000	0.307396		5	3000000	0.674768		5	3000000	0.0406438
5	46000000	0.0230613		5	78000000	-0.254773		5	87000000	-0.172281		5	8000000	0.292703		5	3200000	0.569005		5	3200000	0.00757285
5	47000000	0.0612415		5	78200000	-0.123679		5	87200000	-0.198226		5	8500000	0.373201		5	3400000	0.315672		5	3400000	0.0220194
5	48000000	0.143653		5	78400000	-0.0604117		5	87400000	-0.135084		5	9000000	0.410825		5	3600000	0.131894		5	3600000	0.0582733
5	49000000	0.200839		5	78600000	0.0251033		5	87600000	-0.0245485		5	9500000	0.364837		5	3800000	0.132523		5	3800000	0.0862258
5	50000000	0.144509		5	78800000	0.0214588		5	87800000	-0.276843		5	10000000	0.271813		5	4000000	0.230632		5	4000000	0.12092
5	51000000	0.0508456		5	79000000	-0.0110568		5	88000000	-0.663975		5	10500000	0.183085		5	4200000	0.239813		5	4200000	0.102116
5	52000000	-0.0475075		5	79200000	-0.054786		5	88200000	-1.23577		5	11000000	0.169599		5	4400000	0.270827		5	4400000	0.112826
5	53000000	-0.122442		5	79400000	-0.101814		5	88400000	-1.35583		5	11500000	0.206224		5	4600000	0.330559		5	4600000	0.0944701
5	54000000	-0.0996802		5	79600000	-0.0885551		5	88600000	-1.49378		5	12000000	0.244312		5	4800000	0.344389		5	4800000	0.110636
5	55000000	-0.0168401		5	79800000	-0.0875974		5	88800000	-1.14497		5	12500000	0.22026		5	5000000	0.397549		5	5000000	0.103953
5	56000000	-0.0232786		5	80000000	-0.068052		5	89000000	-1.13854		5	13000000	0.0736911		5	5200000	0.505311		5	5200000	0.065548
5	57000000	-0.0358268		5	80200000	-0.000103295		5	89200000	-1.38641		5	13500000	-0.129654		5	5400000	0.536559		5	5400000	0.0699704
5	58000000	-0.0131543		5	80400000	0.0874832		5	89400000	-1.19974		5	14000000	-0.178795		5	5600000	0.484755		5	5600000	0.0621514
5	59000000	0.0314133		5	80600000	0.159608		5	89600000	-1.19233		5	14500000	-0.235441		5	5800000	0.446121		5	5800000	0.0401644
5	60000000	0.0377444		5	80800000	0.209721		5	89800000	-0.652411		5	15000000	-0.116485		5	6000000	0.478662		5	6000000	0.0426559
5	61000000	0.0590387		5	81000000	0.207988		5	90000000	-0.240413		5	15500000	0.000977889		5	6200000	0.551854		5	6200000	0.0521037
5	62000000	0.0422121		5	81200000	0.178571		5	90200000	0.0697367		5	16000000	0.0178198		5	6400000	0.549499		5	6400000	0.0733487
5	63000000	0.0294291		5	81400000	0.160951		5	90400000	0.123567		5	16500000	0.000597452		5	6600000	0.496537		5	6600000	0.0734424
5	64000000	0.00983837		5	81600000	0.0812517		5	90600000	0.0952523		5	17000000	0.0320748		5	6800000	0.448819		5	6800000	0.0766255
5	65000000	0.0142595		5	81800000	0.0352984		5	90800000	0.0703305		5	17500000	0.174747		5	7000000	0.294624		5	7000000	0.104136
5	66000000	-0.00255923		5	82000000	-0.0434967		5	91000000	0.147445		5	18000000	0.29495		5	7200000	0.376077		5	7200000	0.0941929
5	67000000	0.00324856		5	82200000	-0.115739		5	91200000	0.220999		5	18500000	0.279341		5	7400000	0.400165		5	7400000	0.0720358
5	68000000	0.0162646		5	82400000	-0.185971		5	91400000	0.231195		5	19000000	0.106419		5	7600000	0.175709		5	7600000	0.032471
5	69000000	-0.0323686		5	82600000	-0.194537		5	91600000	0.166853		5	19500000	-0.0296677		5	7800000	-0.0450508		5	7800000	-0.0368581
5	70000000	-0.0289187		5	82800000	-0.263614		5	91800000	0.103071		5	20000000	-0.110591		5	8000000	-0.312826		5	8000000	-0.169877
5	71000000	0.0324704		5	83000000	-0.242167		5	92000000	0.105817		5	20500000	-0.107305		5	8200000	-0.758319		5	8200000	-0.242453
7	31000000	0.0201689		5	83200000	-0.154656		5	92200000	0.158215		5	21000000	-0.201343		5	8400000	-1.20295		5	8400000	-0.261123
7	32000000	-0.05643		5	83400000	-0.059264		5	92400000	0.235997		5	21500000	-0.129316		5	8600000	-1.1676		5	8600000	-0.273229
7	33000000	-0.0961024		5	83600000	0.0123566		5	92600000	0.245385		5	22000000	-0.0465711		5	8800000	-0.648673		5	8800000	-0.334707
7	34000000	-0.0995209		5	83800000	0.0245129		5	92800000	0.202923		5	22500000	-0.0639841		5	9000000	-0.392244		5	9000000	-0.334459
7	35000000	-0.102445		5	84000000	-0.0196567		5	93000000	0.183666		5	23000000	-0.122799		5	9200000	-0.436586		5	9200000	-0.289891
7	36000000	-0.131681		5	84200000	-0.0852592		5	93200000	0.145256		5	23500000	0.0686891		5	9400000	-0.310329		5	9400000	-0.171653
7	37000000	-0.18029		5	84400000	-0.137927		5	93400000	0.153824		5	24000000	0.108776		5	9600000	0.0141062		5	9600000	-0.0853142
7	38000000	-0.168771		5	84600000	-0.0689967		5	93600000	0.146		5	24500000	0.13149		5	9800000	0.00977345		5	9800000	0.0521037
7	39000000	-0.124104		5	84800000	0.0278552		5	93800000	0.267627		5	25000000	0.13612		5	10000000	-0.198981		5	10000000	0.124543
7	40000000	-0.0855648		5	85000000	0.0628731		5	94000000	0.344609		5	25500000	0.0717008		5	10200000	0.039587		5	10200000	0.187383
7	41000000	-0.0613563		5	85200000	0.117875		5	94200000	0.325447		5	26000000	0.00880697		5	10400000	0.0415096		5	10400000	0.202117
7	42000000	-0.0299864		5	85400000	0.0823867		5	94400000	0.230755		5	26500000	0.0376581		5	10600000	0.0867274		5	10600000	0.198942
7	43000000	0.0169385		5	85600000	-0.0793243		5	94600000	0.0780507		5	27000000	0.0251076		5	10800000	0.265672		5	10800000	0.182786
7	44000000	0.0940004		5	85800000	-0.324135		5	94800000	0.0144951		5	27500000	-0.00594367		5	11000000	0.31641		5	11000000	0.164952
7	45000000	0.100628		5	86000000	-0.504515		5	95000000	0.103082		5	28000000	-0.066273		5	11200000	0.361851		5	11200000	0.145201
7	46000000	0.0918089		5	86200000	-0.60401		5	95200000	0.112012		5	28500000	-0.113014		5	11400000	0.441726		5	11400000	0.136166
7	47000000	0.106067		5	86400000	-0.435337		5	95400000	0.0458938		5	29000000	-0.131296		5	11600000	0.562792		5	11600000	0.0948395
7	48000000	0.162637		5	86600000	-0.266766		5	95600000	0.0462812		5	29500000	-0.0538916		5	11800000	0.554048		5	11800000	0.0208535
7	49000000	0.17221		5	86800000	-0.100633		5	95800000	0.0159267		5	30000000	-0.000434161		5	12000000	0.634308		5	12000000	-0.00414883
7	50000000	0.12398		5	87000000	-0.0148951		5	96000000	-0.0404037		5	30500000	-0.0195166		5	12200000	0.439693		5	12200000	-0.000790051
7	51000000	0.10585		5	87200000	0.0650756		5	96200000	-0.00377384		5	31000000	-0.135801		5	12400000	0.0929519		5	12400000	-0.0280829
7	52000000	0.0589786		5	87400000	0.0320712		5	96400000	-0.00198244		5	31500000	-0.298498		5	12600000	-0.30768		5	12600000	0.0159851
7	53000000	-0.0761709		5	87600000	0.00798297		5	96600000	-0.0145217		5	32000000	-0.337834		5	12800000	-0.924327		5	12800000	0.0674315
7	54000000	-0.185774		5	87800000	0.0538364		5	96800000	-0.0380831		5	32500000	-0.268224		5	13000000	-2.61974		5	13000000	0.0522939
7	55000000	-0.135783		5	88000000	0.102013		5	97000000	-0.0501254		5	33000000	-0.212071		5	13200000	-2.05979		5	13200000	0.0414107
7	56000000	-0.0928583		5	88200000	0.108527		5	97200000	-0.059864		5	33500000	-0.188608		5	13400000	-0.975905		5	13400000	0.13464
7	57000000	-0.0514156		5	88400000	0.102759		5	97400000	0.0202593		5	34000000	-0.256276		5	13600000	-0.26954		5	13600000	0.179829
7	58000000	-0.0575647		5	88600000	0.119718		5	97600000	0.0934123		5	34500000	-0.227697		5	13800000	0.0496857		5	13800000	0.186083
7	59000000	-0.0148252		5	88800000	0.0398823		5	97800000	0.125013		5	35000000	-0.178373		5	14000000	0.290325		5	14000000	0.117925
7	60000000	0.064726		5	89000000	-0.0489749		5	98000000	0.120054		5	35500000	-0.173415		5	14200000	0.472212		5	14200000	0.0440914
7	61000000	0.0880023		5	89200000	-0.0977381		5	98200000	0.0961109		5	36000000	-0.0452278		5	14400000	0.464401		5	14400000	0.061112
7	62000000	0.062191		5	89400000	-0.138698		5	98400000	0.085497		5	36500000	0.147173		5	14600000	0.388268		5	14600000	0.106153
7	63000000	0.0446226		5	89600000	-0.169891		5	98600000	0.0650895		5	37000000	0.246289		5	14800000	0.380517		5	14800000	0.143952
7	64000000	0.0288246		5	89800000	-0.131662		5	98800000	0.0771256		5	37500000	0.327035		5	15000000	0.390023		5	15000000	0.11392
7	65000000	0.0395527		5	90000000	-0.0948488		5	99000000	0.0124209		5	38000000	0.344631		5	15200000	0.454032		5	15200000	0.0504858
7	66000000	0.0302748		5	90200000	-0.0263697		5	99200000	0.00722229		5	38500000	0.229516		5	15400000	0.502068		5	15400000	0.0305412
7	67000000	0.0285954		5	90400000	-0.00280882		5	99400000	-0.00938637		5	39000000	0.187593		5	15600000	0.592069		5	15600000	0.0696885
7	68000000	0.044547		5	90600000	0.0587463		5	99600000	-0.0250032		5	39500000	0.198502		5	15800000	0.604221		5	15800000	0.115378
7	69000000	0.0308088		5	90800000	0.114642		5	99800000	-0.0347297		5	40000000	0.143342		5	16000000	0.598158		5	16000000	0.147607
7	70000000	0.0366692		5	91000000	0.153591		5	100000000	0.0280322		5	40500000	0.021645		5	16200000	0.622706		5	16200000	0.148853
7	71000000	0.0714889		5	91200000	0.0992121		5	100200000	0.000582942		5	41000000	0.00682133		5	16400000	0.663199		5	16400000	0.113465
9	31000000	-0.00850061		5	91400000	0.0722345		5	100400000	-0.016079		5	41500000	0.00374564		5	16600000	0.708367		5	16600000	0.087897
9	32000000	-0.0562198		5	91600000	0.0367629		5	100600000	0.117172		5	42000000	0.078323		5	16800000	0.749705		5	16800000	0.0727862
9	33000000	-0.0969777		5	91800000	0.0473607		5	100800000	0.176523		5	42500000	0.153565		5	17000000	0.672462		5	17000000	0.0940081
9	34000000	-0.113429		5	92000000	0.0672748		5	101000000	0.14927		5	43000000	0.134889		5	17200000	0.419497		5	17200000	0.108808
9	35000000	-0.146386		5	92200000	0.0560528		5	101200000	0.0469075		5	43500000	0.157252		5	17400000	0.0550739		5	17400000	0.138587
9	36000000	-0.175172		5	92400000	0.0271678		5	101400000	-0.0137972		5	44000000	0.188156		5	17600000	-0.309274		5	17600000	0.12915
9	37000000	-0.222215		5	92600000	0.0798316		5	101600000	0.0520675		5	44500000	0.0755497		5	17800000	-0.338661		5	17800000	0.0699704
9	38000000	-0.198144		5	92800000	0.0830484		5	101800000	0.0853751		5	45000000	0.0927954		5	18000000	0.10099		5	18000000	0.0174473
9	39000000	-0.159092		5	93000000	0.0780309		5	102000000	0.0415463		5	45500000	0.093009		5	18200000	0.451831		5	18200000	-0.0759284
9	40000000	-0.133797		5	93200000	0.114365		5	102200000	-0.0398716		5	46000000	0.00878147		5	18400000	0.604221		5	18400000	-0.183475
9	41000000	-0.107078		5	93400000	0.0861636		5	102400000	-0.230361		5	46500000	0.0409805		5	18600000	0.545881		5	18600000	-0.183251
9	42000000	-0.0947483		5	93600000	0.0375434		5	102600000	-0.208994		5	47000000	0.0809957		5	18800000	0.40533		5	18800000	-0.119511
9	43000000	-0.0530267		5	93800000	-0.0304535		5	102800000	-0.064752		5	47500000	0.0935092		5	19000000	0.192648		5	19000000	-0.0505812
9	44000000	0.0241157		5	94000000	-0.0458715		5	103000000	0.0501943		5	48000000	0.0972935		5	19200000	0.262743		5	19200000	0.040548
9	45000000	0.103906		5	94200000	-0.0256563		5	103200000	0.0925301		5	48500000	-0.0162066		5	19400000	0.41502		5	19400000	0.116652
9	46000000	0.173917		5	94400000	0.00359605		5	103400000	0.121785		5	49000000	-0.163056		5	19600000	0.43453		5	19600000	0.13473
9	47000000	0.18837		5	94600000	0.0519064		5	103600000	0.0890068		5	49500000	-0.203861		5	19800000	0.300722		5	19800000	0.110453
9	48000000	0.207689		5	94800000	0.12707		5	103800000	0.0596826		5	50000000	-0.157393		5	20000000	0.117235		5	20000000	0.0961317
9	49000000	0.215819		5	95000000	0.235203		5	104000000	0.0191686		5	50500000	-0.125941		5	20200000	-0.451698		5	20200000	0.025221
9	50000000	0.191107		5	95200000	0.263999		5	104200000	-0.0299543		5	51000000	-0.12558		5	20400000	-0.529313		5	20400000	0.0419855
9	51000000	0.146874		5	95400000	0.247313		5	104400000	0.0441838		5	51500000	-0.204229		5	20600000	-0.219904		5	20600000	0.113829
9	52000000	0.071401		5	95600000	0.18184		5	104600000	0.153993		5	52000000	-0.0998181		5	20800000	-0.108844		5	20800000	0.131582
9	53000000	-0.0408864		5	95800000	0.0985578		5	104800000	0.204772		5	52500000	0.0392044		5	21000000	-0.036241		5	21000000	0.0920665
9	54000000	-0.136974		5	96000000	-0.00160574		5	105000000	0.205598		5	53000000	0.21792		5	21200000	0.197328		5	21200000	0.0577997
9	55000000	-0.149868		5	96200000	-0.0156033		5	105200000	0.18588		5	53500000	0.342199		5	21400000	0.160566		5	21400000	-0.0198607
9	56000000	-0.147907		5	96400000	-0.0480432		5	105400000	0.0391443		5	54000000	0.356873		5	21600000	0.0514618		5	21600000	-0.0148701
9	57000000	-0.119429		5	96600000	-0.0151986		5	105600000	0.0324091		5	54500000	0.339784		5	21800000	0.168771		5	21800000	0.0148142
9	58000000	-0.0962768		5	96800000	-0.00160574		5	105800000	0.0386291		5	55000000	0.276334		5	22000000	0.277482		5	22000000	0.0218252
9	59000000	-0.0392284		5	97000000	-0.0395816		5	106000000	0.0406317		5	55500000	0.219974		5	22200000	0.371658		5	22200000	-0.00325898
9	60000000	-0.000932873		5	97200000	-0.0847283		5	106200000	0.0930595		5	56000000	0.152881		5	22400000	0.411273		5	22400000	-0.0460941
9	61000000	0.0365752		5	97400000	-0.0814411		5	106400000	0.133284		5	56500000	0.232347		5	22600000	0.435789		5	22600000	-0.110646
9	62000000	0.0616146		5	97600000	-0.0686818		5	106600000	0.116044		5	57000000	0.244871		5	22800000	0.354136		5	22800000	-0.121548
9	63000000	0.0735778		5	97800000	-0.0357798		5	106800000	0.118083		5	57500000	0.184842		5	23000000	0.297826		5	23000000	0.00393849
9	64000000	0.0665906		5	98000000	0.00758471		5	107000000	0.0759767		5	58000000	0.0596628		5	23200000	0.180586		5	23200000	0.126803
9	65000000	0.0602182		5	98200000	0.0498771		5	107200000	-0.0260447		5	58500000	-0.0949724		5	23400000	0.113945		5	23400000	0.236258
9	66000000	0.0397163		5	98400000	0.0603793		5	107400000	-0.179323		5	59000000	-0.139251		5	23600000	0.0165883		5	23600000	0.301807
9	67000000	0.0450205		5	98600000	0.0600912		5	107600000	-0.238969		5	59500000	-0.188704		5	23800000	0.0663987		5	23800000	0.269855
9	68000000	0.0711039		5	98800000	0.0913408		5	107800000	-0.167967		5	60000000	-0.120043		5	24000000	0.124361		5	24000000	0.195071
9	69000000	0.0732317		5	99000000	0.131829		5	108000000	-0.105741		5	60500000	-0.0594337		5	24200000	0.26395		5	24200000	0.0964085
9	70000000	0.0969674		5	99200000	0.106018		5	108200000	0.029773		5	61000000	-0.056339		5	24400000	0.370414		5	24400000	0.0057077
9	71000000	0.135932		5	99400000	0.116767		5	108400000	-0.0324182		5	61500000	-0.0429644		5	24600000	0.344715		5	24600000	-0.0374652
11	31000000	-0.0412728		5	99600000	0.128628		5	108600000	-0.138757		5	62000000	-0.0355536		5	24800000	0.185205		5	24800000	0.0238636
11	32000000	-0.0889895		5	99800000	0.132012		5	108800000	-0.227686		5	62500000	-0.00546734		5	25000000	-0.0273088		5	25000000	0.0423686
11	33000000	-0.11299		5	100000000	0.141481		5	109000000	-0.218762		5	63000000	-0.0132811		5	25200000	-0.393391		5	25200000	0.038629
11	34000000	-0.115896		5	100200000	0.153771		5	109200000	-0.123224		5	63500000	-0.0556387		5	25400000	-0.758942		5	25400000	0.0754093
11	35000000	-0.154791		5	100400000	0.146373		5	109400000	-0.0109262		5	64000000	-0.107834		5	25600000	-0.402207		5	25600000	0.0430388
11	36000000	-0.219052		5	100600000	0.10862		5	109600000	-0.0346574		5	64500000	-0.0545707		5	25800000	-0.138808		5	25800000	0.0318923
11	37000000	-0.30663		5	100800000	0.0346145		5	109800000	-0.121406		5	65000000	0.0123637		5	26000000	-0.113562		5	26000000	0.00747475
11	38000000	-0.307047		5	101000000	0.0299158		5	110000000	-0.129386		5	65500000	0.0776405		5	26200000	-0.0220927		5	26200000	0.051628
11	39000000	-0.274873		5	101200000	0.0482322		5	110200000	-0.145676		5	66000000	0.0531651		5	26400000	0.0571749		5	26400000	0.07569
11	40000000	-0.194009		5	101400000	0.0172116		5	110400000	-0.00840408		5	66500000	-0.119155		5	26600000	0.0769292		5	26600000	0.0495332
11	41000000	-0.107698		5	101600000	0.0368605		5	110600000	-0.004871		5	67000000	-0.246571		5	26800000	0.181195		5	26800000	0.00334827
11	42000000	-0.0727046		5	101800000	0.0466824		5	110800000	-0.0667955		5	67500000	-0.232876		5	27000000	0.325247		5	27000000	-0.0163655
11	43000000	-0.0150557		5	102000000	0.0528717		5	111000000	-0.188623		5	68000000	-0.0735872		5	27200000	0.449324		5	27200000	-0.0303976
11	44000000	0.0417045		5	102200000	0.0481354		5	111200000	-0.31023		5	68500000	0.0560855		5	27400000	0.468727		5	27400000	0.0311204
11	45000000	0.0890267		5	102400000	0.0215574		5	111400000	-0.391097		5	69000000	0.184582		5	27600000	0.358447		5	27600000	0.0930839
11	46000000	0.163		5	102600000	-0.0615604		5	111600000	-0.250318		5	69500000	0.133332		5	27800000	0.219023		5	27800000	0.129961
11	47000000	0.227978		5	102800000	-0.170905		5	111800000	-0.0358989		5	70000000	-0.0489578		5	28000000	0.154794		5	28000000	0.146716
11	48000000	0.283921		5	103000000	-0.183468		5	112000000	0.0971449		5	70500000	-0.074713		5	28200000	0.0864892		5	28200000	0.126894
11	49000000	0.278555		5	103200000	-0.249765		5	112200000	0.178603		5	71000000	0.0153553		5	28400000	0.144014		5	28400000	0.036419
11	50000000	0.225386		5	103400000	-0.286776		5	112400000	0.208156		5	71500000	-0.02408		5	28600000	0.213481		5	28600000	-0.00930097
11	51000000	0.169979		5	103600000	-0.400962		5	112600000	0.295227		5	72000000	-0.0551304		5	28800000	0.122314		5	28800000	-0.0282841
11	52000000	0.0976594		5	103800000	-0.419854		5	112800000	0.287904		5	72500000	-0.0303791		5	29000000	-0.0627014		5	29000000	0.0199784
11	53000000	-0.00488115		5	104000000	-0.361973		5	113000000	0.225975		5	73000000	-0.0442563		5	29200000	-0.190822		5	29200000	0.0708157
11	54000000	-0.0719272		5	104200000	-0.16091		5	113200000	0.123049		5	73500000	0.0260526		5	29400000	-0.170184		5	29400000	0.106886
11	55000000	-0.0737218		5	104400000	-0.0488714		5	113400000	-0.00478839		5	74000000	0.227416		5	29600000	-0.0178496		5	29600000	0.0812938
11	56000000	-0.086749		5	104600000	0.073662		5	113600000	-0.0923995		5	74500000	0.336432		5	29800000	0.175505		5	29800000	0.104228
11	57000000	-0.11514		5	104800000	0.0798316		5	113800000	-0.130429		5	75000000	0.388569		5	30000000	0.210305		5	30000000	0.0960395
11	58000000	-0.166369		5	105000000	0.0255951		5	114000000	-0.19386		5	75500000	0.45088		5	30200000	0.0505296		5	30200000	0.135448
11	59000000	-0.129871		5	105200000	-0.00702752		5	114200000	-0.259985		5	76000000	0.456448		5	30400000	0.047418		5	30400000	0.206739
11	60000000	-0.0713295		5	105400000	-0.00994765		5	114400000	-0.262607		5	76500000	0.425631		5	30600000	0.0845389		5	30600000	0.228788
11	61000000	-0.00391515		5	105600000	0.059515		5	114600000	-0.253885		5	77000000	0.400825		5	30800000	0.0478629		5	30800000	0.208618
11	62000000	0.0195033		5	105800000	0.11344		5	114800000	-0.226709		5	77500000	0.285561		5	31000000	-0.000977667		5	31000000	0.213644
11	63000000	0.0387325		5	106000000	0.11418		5	115000000	-0.119833		5	78000000	0.215923		5	31200000	0.0487524		5	31200000	0.15072
11	64000000	0.0692469		5	106200000	0.0651713		5	115200000	0.0308211		5	78500000	0.191919		5	31400000	-0.0241956		5	31400000	0.0760643
11	65000000	0.081267		5	106400000	0.0458099		5	115400000	0.132543		5	79000000	0.178264		5	31600000	-0.0676328		5	31600000	-0.0183617
11	66000000	0.0688131		5	106600000	0.00977378		5	115600000	0.121093		5	79500000	0.121069		5	31800000	0.0871388		5	31800000	-0.0901351
11	67000000	0.0630176		5	106800000	-0.0362929		5	115800000	0.086439		5	80000000	0.0910466		5	32000000	0.217837		5	32000000	-0.134913
11	68000000	0.0804425		5	107000000	-0.0621874		5	116000000	0.0835114		5	80500000	0.0774432		5	32200000	0.20752		5	32200000	-0.104377
11	69000000	0.106209		5	107200000	-0.0207734		5	116200000	0.0923757		5	81000000	0.0834717		5	32400000	0.208316		5	32400000	-0.0678432
11	70000000	0.136189		5	107400000	0.00808251		5	116400000	0.055897		5	81500000	0.076636		5	32600000	0.211695		5	32600000	-0.0481319
11	71000000	0.172909		5	107600000	-0.0134798		5	116600000	0.0780061		5	82000000	0.0564573		5	32800000	0.137339		5	32800000	-0.0463996
13	31000000	-0.0827787		5	107800000	-0.0918585		5	116800000	0.118159		5	82500000	-0.0462152		5	33000000	0.0886532		5	33000000	-0.0634052
13	32000000	-0.12029		5	108000000	-0.144441		5	117000000	0.141486		5	83000000	-0.0482362		5	33200000	0.0602656		5	33200000	-0.0483359
13	33000000	-0.140993		5	108200000	-0.151206		5	117200000	0.175211		5	83500000	-0.0672504		5	33400000	-0.190953		5	33400000	-0.0353413
13	34000000	-0.161941		5	108400000	-0.133199		5	117400000	0.195475		5	84000000	-0.0286917		5	33600000	-0.139872		5	33600000	-0.0296928
13	35000000	-0.219193		5	108600000	-0.00371179		5	117600000	0.207229		5	84500000	-0.0479959		5	33800000	-0.068139		5	33800000	-0.0406062
13	36000000	-0.293323		5	108800000	0.13		5	117800000	0.165134		5	85000000	-0.143922		5	34000000	-0.10597		5	34000000	-0.0234647
13	37000000	-0.400808		5	109000000	0.249083		5	118000000	0.068021		5	85500000	-0.326116		5	34200000	-0.0916884		5	34200000	0.0216309
13	38000000	-0.389065		5	109200000	0.285923		5	118200000	0.012211		5	86000000	-0.313248		5	34400000	0.104994		5	34400000	0.104595
13	39000000	-0.320025		5	109400000	0.274216		5	118400000	-0.100864		5	86500000	-0.217646		5	34600000	0.233373		5	34600000	0.155155
13	40000000	-0.235432		5	109600000	0.170233		5	118600000	-0.133122		5	87000000	-0.0220167		5	34800000	0.345657		5	34800000	0.184262
13	41000000	-0.138171		5	109800000	0.0329521		5	118800000	-0.0609924		5	87500000	0.244773		5	35000000	0.346561		5	35000000	0.188162
13	42000000	-0.0495523		5	110000000	0.0180028		5	119000000	0.00530166		5	88000000	0.386927		5	35200000	0.264141		5	35200000	0.141004
13	43000000	0.0308053		5	110200000	0.00728594		5	119200000	-0.00259503		5	88500000	0.365554		5	35400000	0.187064		5	35400000	0.0351683
13	44000000	0.105625		5	110400000	-0.021586		5	119400000	0.00238069		5	89000000	0.322942		5	35600000	0.0146526		5	35600000	-0.0674298
13	45000000	0.157751		5	110600000	0.00219742		5	119600000	-0.0532219		5	89500000	0.231312		5	35800000	-0.180356		5	35800000	-0.199807
13	46000000	0.193747		5	110800000	0.0254968		5	119800000	-0.0776404		5	90000000	0.124896		5	36000000	-0.4029		5	36000000	-0.37417
13	47000000	0.225866		5	111000000	0.0414394		5	120000000	-0.107159		5	90500000	0.125353		5	36200000	-0.764704		5	36200000	-0.45226
13	48000000	0.269268		5	111200000	0.0546077		5	120200000	-0.0875671		5	91000000	0.10606		5	36400000	-0.927866		5	36400000	-0.390844
13	49000000	0.288224		5	111400000	0.115382		5	120400000	-0.0228864		5	91500000	-0.0437804		5	36600000	-0.413825		5	36600000	-0.345819
13	50000000	0.261953		5	111600000	0.168007		5	120600000	0.0752623		5	92000000	-0.161423		5	36800000	-0.158049		5	36800000	-0.232918
13	51000000	0.212071		5	111800000	0.233841		5	120800000	0.186655		5	92500000	-0.300473		5	37000000	-0.1505		5	37000000	-0.13448
13	52000000	0.153297		5	112000000	0.231797		5	121000000	0.137556		5	93000000	-0.269185		5	37200000	-0.1909		5	37200000	-0.0672231
13	53000000	0.0717532		5	112200000	0.207555		5	121200000	0.0582373		5	93500000	-0.0768486		5	37400000	-0.399839		5	37400000	-0.0453815
13	54000000	0.00890553		5	112400000	0.132651		5	121400000	0.0532355		5	94000000	0.0589034		5	37600000	-0.327884		5	37600000	-0.0270777
13	55000000	-0.0151854		5	112600000	0.0361773		5	121600000	0.0273168		5	94500000	0.131302		5	37800000	-0.189248		5	37800000	0.00963153
13	56000000	-0.0521176		5	112800000	-0.0464916		5	121800000	0.020584		5	95000000	0.106729		5	38000000	-0.109439		5	38000000	0.0825982
13	57000000	-0.073582		5	113000000	-0.0978452		5	122000000	0.0638184		5	95500000	-0.00899279		5	38200000	0.0449684		5	38200000	0.12391
13	58000000	-0.127499		5	113200000	-0.0901526		5	122200000	0.108874		5	96000000	-0.248416		5	38400000	0.225724		5	38400000	0.156836
13	59000000	-0.140793		5	113400000	-0.128157		5	122400000	0.101942		5	96500000	-0.480386		5	38600000	0.289949		5	38600000	0.0971462
13	60000000	-0.116979		5	113600000	-0.199586		5	122600000	0.108056		5	97000000	-0.480275		5	38800000	0.301002		5	38800000	-0.00682168
13	61000000	-0.0842023		5	113800000	-0.360687		5	122800000	0.126942		5	97500000	-0.343836		5	39000000	0.15727		5	39000000	-0.096342
13	62000000	-0.0552409		5	114000000	-0.558586		5	123000000	0.12621		5	98000000	-0.238597		5	39200000	-0.103251		5	39200000	-0.0877226
13	63000000	-0.00786459		5	114200000	-0.621261		5	123200000	0.0994303		5	98500000	-0.229423		5	39400000	-0.067151		5	39400000	-0.019161
13	64000000	0.0136109		5	114400000	-0.498238		5	123400000	0.0724686		5	99000000	-0.325083		5	39600000	0.171223		5	39600000	0.0343019
13	65000000	0.0387977		5	114600000	-0.266248		5	123600000	-0.0678677		5	99500000	-0.417782		5	39800000	0.300069		5	39800000	0.0575154
13	66000000	0.0789047		5	114800000	-0.00632355		5	123800000	-0.390258		5	100000000	-0.423517		5	40000000	0.387389		5	40000000	0.12228
13	67000000	0.105949		5	115000000	0.134749		5	124000000	-0.761079		5	100500000	-0.228152		5	40200000	0.322123		5	40200000	0.130682
13	68000000	0.118596		7	75000000	0.176285		7	84000000	0.0494043		5	101000000	-0.0740925		5	40400000	0.133362		5	40400000	0.125177
13	69000000	0.128645		7	75200000	0.214547		7	84200000	0.105818		5	101500000	0.0874912		5	40600000	-0.0279182		5	40600000	0.13796
13	70000000	0.139156		7	75400000	0.226819		7	84400000	0.199883		5	102000000	0.0844612		5	40800000	-0.165689		5	40800000	0.136884
13	71000000	0.18347		7	75600000	0.205533		7	84600000	0.302975		5	102500000	-0.0284976		5	41000000	-0.262007		5	41000000	0.131672
15	31000000	-0.0685428		7	75800000	0.204693		7	84800000	0.350941		5	103000000	-0.0973025		5	41200000	-0.264297		5	41200000	0.109996
15	32000000	-0.144136		7	76000000	0.21081		7	85000000	0.376383		5	103500000	-0.0177436		5	41400000	-0.338166		5	41400000	0.0875258
15	33000000	-0.218982		7	76200000	0.205978		7	85200000	0.339078		5	104000000	0.0525964		5	41600000	-0.281592		5	41600000	0.0957626
15	34000000	-0.267481		7	76400000	0.188835		7	85400000	0.25802		5	104500000	0.110027		5	41800000	-0.260643		5	41800000	0.104044
15	35000000	-0.352941		7	76600000	0.120514		7	85600000	0.166351		5	105000000	0.0697254		5	42000000	-0.204693		5	42000000	0.113647
15	36000000	-0.399258		7	76800000	0.0609716		7	85800000	0.152594		5	105500000	-0.0709877		5	42200000	-0.0761643		5	42200000	0.141809
15	37000000	-0.42309		7	77000000	0.00341992		7	86000000	0.142399		5	106000000	-0.160316		5	42400000	-0.0527695		5	42400000	0.169957
15	38000000	-0.387898		7	77200000	-0.0837374		7	86200000	0.141934		5	106500000	-0.152625		5	42600000	-0.359632		5	42600000	0.159488
15	39000000	-0.313248		7	77400000	-0.18623		7	86400000	0.0812327		5	107000000	-0.226085		5	42800000	-0.737583		5	42800000	0.136435
15	40000000	-0.21904		7	77600000	-0.252624		7	86600000	-0.00112391		5	107500000	-0.340887		5	43000000	-1.27651		5	43000000	0.110636
15	41000000	-0.12073		7	77800000	-0.268115		7	86800000	-0.0568895		5	108000000	-0.415889		5	43200000	-2.18062		5	43200000	0.0698765
15	42000000	-0.0241858		7	78000000	-0.165532		7	87000000	-0.0931144		5	108500000	-0.441192		5	43400000	-Inf		5	43400000	0.0168626
15	43000000	0.0534473		7	78200000	-0.100194		7	87200000	-0.113691		5	109000000	-0.427174		5	43600000	-Inf		5	43600000	0.0357457
15	44000000	0.131356		7	78400000	-0.0402621		7	87400000	-0.316941		5	109500000	-0.329437		5	43800000	-Inf		5	43800000	0.048866
15	45000000	0.19264		7	78600000	0.0227852		7	87600000	-0.468823		5	110000000	-0.282832		5	44000000	-Inf		5	44000000	0.0503905
15	46000000	0.236141		7	78800000	-0.00124844		7	87800000	-0.702312		5	110500000	-0.219876		5	44200000	-Inf		5	44200000	0.0588415
15	47000000	0.265217		7	79000000	-0.0705148		7	88000000	-0.744688		5	111000000	-0.179307		5	44400000	-Inf		5	44400000	0.041219
15	48000000	0.279078		7	79200000	-0.150593		7	88200000	-0.735741		5	111500000	-0.167424		5	44600000	-Inf		5	44600000	-0.0309013
15	49000000	0.278898		7	79400000	-0.150593		7	88400000	-0.717325		5	112000000	-0.1184		5	44800000	-Inf		5	44800000	-0.0423316
15	50000000	0.266946		7	79600000	-0.138564		7	88600000	-0.810669		5	112500000	-0.0494124		5	45000000	-Inf		5	45000000	-0.0167645
15	51000000	0.253178		7	79800000	-0.14756		7	88800000	-0.784595		5	113000000	-0.0343674		5	45200000	-Inf		5	45200000	-0.0171636
15	52000000	0.216112		7	80000000	-0.106068		7	89000000	-0.774589		5	113500000	0.0235836		5	45400000	-Inf		5	45400000	-0.0416209
15	53000000	0.139865		7	80200000	0.0272089		7	89200000	-0.816652		5	114000000	0.0386683		5	45600000	-Inf		5	45600000	-0.0351392
15	54000000	0.0598266		7	80400000	0.121981		7	89400000	-0.689436		5	114500000	-0.0824652		5	45800000	-Inf		5	45800000	-0.0475203
15	55000000	0.0332892		7	80600000	0.197755		7	89600000	-0.708413		5	115000000	-0.368061		5	46000000	-Inf		5	46000000	-0.0731245
15	56000000	-0.00162407		7	80800000	0.239084		7	89800000	-0.695614		5	115500000	-0.68721		5	46200000	-Inf		5	46200000	-0.0813439
15	57000000	-0.029826		7	81000000	0.250575		7	90000000	-0.606066		5	116000000	-1.2678		5	46400000	-Inf		5	46400000	-0.0988746
15	58000000	-0.0719135		7	81200000	0.228765		7	90200000	-0.303251		5	116500000	-2.22637		5	46600000	-1.74181		5	46600000	-0.0522163
15	59000000	-0.108224		7	81400000	0.180414		7	90400000	-0.0854624		7	500000	-2.45897		5	46800000	-0.841287		5	46800000	-0.0232642
15	60000000	-0.128244		7	81600000	0.102903		7	90600000	0.10082		7	1000000	-1.29163		5	47000000	-0.307196		5	47000000	-0.0462978
15	61000000	-0.136472		7	81800000	0.0127116		7	90800000	0.139869		7	1500000	-0.819565		5	47200000	0.0545205		5	47200000	0.0189081
15	62000000	-0.1437		7	82000000	-0.110921		7	91000000	0.172938		7	2000000	-0.561467		5	47400000	0.255114		5	47400000	-0.015169
15	63000000	-0.105623		7	82200000	-0.22822		7	91200000	0.169729		7	2500000	-0.400337		5	47600000	0.117044		5	47600000	-0.0975022
15	64000000	-0.0494276		7	82400000	-0.391097		7	91400000	0.159915		7	3000000	-0.164227		5	47800000	-0.076048		5	47800000	-0.165225
15	65000000	0.00792557		7	82600000	-0.448041		7	91600000	0.183776		7	3500000	0.0670034		5	48000000	-0.200618		5	48000000	-0.173987
15	66000000	0.0278494		7	82800000	-0.463113		7	91800000	0.195048		7	4000000	0.0880721		5	48200000	-0.125402		5	48200000	-0.18482
15	67000000	0.0635805		7	83000000	-0.417008		7	92000000	0.192526		7	4500000	0.081233		5	48400000	-0.218432		5	48400000	-0.110433
15	68000000	0.123797		7	83200000	-0.258733		7	92200000	0.202785		7	5000000	0.132272		5	48600000	-0.133653		5	48600000	-0.0763443
15	69000000	0.155714		7	83400000	-0.0888182		7	92400000	0.192024		7	5500000	0.209323		5	48800000	-0.0031191		5	48800000	-0.0456869
15	70000000	0.169353		7	83600000	-0.0323745		7	92600000	0.19983		7	6000000	0.245705		5	49000000	-0.0436637		5	49000000	-0.0358467
15	71000000	0.195902		7	83800000	0.0298343		7	92800000	0.226716		7	6500000	0.289131		5	49200000	0.106362		5	49200000	-0.0391869
17	31000000	-0.0532968		7	84000000	-0.00490257		7	93000000	0.208273		7	7000000	0.331249		5	49400000	0.132942		5	49400000	-0.00999593
17	32000000	-0.164905		7	84200000	-0.0684821		7	93200000	0.192715		7	7500000	0.375544		5	49600000	0.014516		5	49600000	0.0140331
17	33000000	-0.273366		7	84400000	-0.102883		7	93400000	0.260181		7	8000000	0.352667		5	49800000	-0.10867		5	49800000	-0.0360489
17	34000000	-0.32742		7	84600000	-0.061509		7	93600000	0.299039		7	8500000	0.401178		5	50000000	-0.244318		5	50000000	0.0110024
17	35000000	-0.384993		7	84800000	0.014574		7	93800000	0.315897		7	9000000	0.400449		7	200000	-Inf		5	50200000	0.106886
17	36000000	-0.440338		7	85000000	0.0384032		7	94000000	0.305524		7	9500000	0.354473		7	400000	-1.86984		5	50400000	0.130772
17	37000000	-0.457623		7	85200000	0.0357934		7	94200000	0.28087		7	10000000	0.306868		7	600000	-1.02714		5	50600000	0.128248
17	38000000	-0.374193		7	85400000	-0.035466		7	94400000	0.245216		7	10500000	0.232949		7	800000	-0.550016		5	50800000	0.0607338
17	39000000	-0.257079		7	85600000	-0.143212		7	94600000	0.161745		7	11000000	0.217793		7	1000000	-0.121255		5	51000000	0.0221166
17	40000000	-0.146788		7	85800000	-0.328461		7	94800000	0.076949		7	11500000	0.202861		7	1200000	0.15551		5	51200000	0.0559035
17	41000000	-0.0699129		7	86000000	-0.470593		7	95000000	0.0820178		7	12000000	0.152843		7	1400000	0.284828		5	51400000	0.12942
17	42000000	-0.00910097		7	86200000	-0.5517		7	95200000	0.0735835		7	12500000	0.0960612		7	1600000	0.432602		5	51600000	0.12391
17	43000000	0.0623614		7	86400000	-0.457156		7	95400000	0.0392657		7	13000000	-0.0139255		7	1800000	0.429235		5	51800000	0.132032
17	44000000	0.141584		7	86600000	-0.334986		7	95600000	0.0168177		7	13500000	-0.138166		7	2000000	0.441096		5	52000000	0.0950242
17	45000000	0.198145		7	86800000	-0.181855		7	95800000	-0.0119793		7	14000000	-0.157291		7	2200000	0.538372		5	52200000	0.0848317
17	46000000	0.244977		7	87000000	-0.0851873		7	96000000	-0.0561099		7	14500000	-0.138492		7	2400000	0.661226		5	52400000	0.111549
17	47000000	0.280936		7	87200000	-0.0078211		7	96200000	-0.047478		7	15000000	-0.0306678		7	2600000	0.739158		5	52600000	0.0977915
17	48000000	0.30859		7	87400000	0.0813626		7	96400000	-0.0455599		7	15500000	0.0266601		7	2800000	0.78501		5	52800000	0.081853
17	49000000	0.317243		7	87600000	0.131894		7	96600000	-0.0508602		7	16000000	0.0454607		7	3000000	0.800555		5	53000000	0.0295754
17	50000000	0.295738		7	87800000	0.100035		7	96800000	-0.06437		7	16500000	0.0879488		7	3200000	0.705968		5	53200000	0.0393009
17	51000000	0.265415		7	88000000	0.0932146		7	97000000	-0.0480016		7	17000000	0.14081		7	3400000	0.535765		5	53400000	0.0668667
17	52000000	0.225511		7	88200000	0.0846974		7	97200000	-0.00899948		7	17500000	0.206207		7	3600000	0.393976		5	53600000	0.109174
17	53000000	0.175638		7	88400000	0.059004		7	97400000	0.0399885		7	18000000	0.207414		7	3800000	0.293853		5	53800000	0.102759
17	54000000	0.113289		7	88600000	0.028159		7	97600000	0.0943813		7	18500000	0.182348		7	4000000	0.302944		5	54000000	0.0840876
17	55000000	0.0880917		7	88800000	-0.0456622		7	97800000	0.12867		7	19000000	0.123198		7	4200000	0.319539		5	54200000	0.0261898
17	56000000	0.0597729		7	89000000	-0.122473		7	98000000	0.0996288		7	19500000	0.0543764		7	4400000	0.340852		5	54400000	-0.0120828
17	57000000	0.00776458		7	89200000	-0.134681		7	98200000	0.0901175		7	20000000	-0.0756327		7	4600000	0.387167		5	54600000	-0.0583646
17	58000000	-0.0612646		7	89400000	-0.135682		7	98400000	0.101607		7	20500000	-0.119735		7	4800000	0.446547		5	54800000	-0.0840592
17	59000000	-0.108607		7	89600000	-0.190086		7	98600000	0.0712519		7	21000000	-0.100519		7	5000000	0.571532		5	55000000	-0.171875
17	60000000	-0.138592		7	89800000	-0.210193		7	98800000	0.0890956		7	21500000	-0.0976835		7	5200000	0.642255		5	55200000	-0.188412
17	61000000	-0.154989		7	90000000	-0.162098		7	99000000	0.0673381		7	22000000	-0.0853352		7	5400000	0.686453		5	55400000	-0.109794
17	62000000	-0.166495		7	90200000	-0.0875584		7	99200000	0.0592776		7	22500000	-0.0584578		7	5600000	0.706061		5	55600000	-0.0529323
17	63000000	-0.162257		7	90400000	-0.0500912		7	99400000	0.00948263		7	23000000	-0.163694		7	5800000	0.685794		5	55800000	-0.0067226
17	64000000	-0.14091		7	90600000	0.04499		7	99600000	0.00573379		7	23500000	-0.02313		7	6000000	0.688332		5	56000000	0.0250272
17	65000000	-0.0857037		7	90800000	0.0701724		7	99800000	0.0194188		7	24000000	0.0731129		7	6200000	0.712908		5	56200000	-0.00820956
17	66000000	-0.040381		7	91000000	0.113105		7	100000000	0.0674412		7	24500000	0.0399213		7	6400000	0.695636		5	56400000	-0.0175629
17	67000000	0.0235976		7	91200000	0.142721		7	100200000	0.0826238		7	25000000	0.00946418		7	6600000	0.58023		5	56600000	-0.0531369
17	68000000	0.0650759		7	91400000	0.150749		7	100400000	0.113155		7	25500000	-0.0169345		7	6800000	0.536349		5	56800000	-0.378779
17	69000000	0.107224		7	91600000	0.122504		7	100600000	0.170719		7	26000000	-0.000388477		7	7000000	0.47165		5	57000000	-0.708711
17	70000000	0.17193		7	91800000	0.105606		7	100800000	0.209302		7	26500000	0.123696		7	7200000	0.343144		5	57200000	-0.923468
17	71000000	0.222069		7	92000000	0.0790991		7	101000000	0.222635		7	27000000	0.129705		7	7400000	0.214404		5	57400000	-1.62953
19	31000000	-0.0558045		7	92200000	0.0752106		7	101200000	0.186829		7	27500000	0.0843354		7	7600000	0.177329		5	57600000	-3.18012
19	32000000	-0.128885		7	92400000	0.0805546		7	101400000	0.136568		7	28000000	0.048786		7	7800000	-0.10762		5	57800000	-3.48009
19	33000000	-0.193494		7	92600000	0.102107		7	101600000	0.0998809		7	28500000	0.00986159		7	8000000	-0.395865		5	58000000	-3.84502
19	34000000	-0.275588		7	92800000	0.0937486		7	101800000	0.0637562		7	29000000	-0.0374837		7	8200000	-0.822638		7	200000	-2.51274
19	35000000	-0.349451		7	93000000	0.105341		7	102000000	0.0138841		7	29500000	-0.0726387		7	8400000	-1.02103		7	400000	-1.6667
19	36000000	-0.387202		7	93200000	0.114474		7	102200000	-0.0423848		7	30000000	-0.0880719		7	8600000	-0.821314		7	600000	-1.15842
19	37000000	-0.401716		7	93400000	0.0697381		7	102400000	-0.121466		7	30500000	-0.104809		7	8800000	-0.493714		7	800000	-0.767096
19	38000000	-0.321863		7	93600000	0.0405652		7	102600000	-0.121473		7	31000000	-0.129613		7	9000000	-0.300893		7	1000000	-0.430439
19	39000000	-0.232874		7	93800000	-0.00193289		7	102800000	-0.0682664		7	31500000	-0.204303		7	9200000	-0.228363		7	1200000	-0.181243
19	40000000	-0.14357		7	94000000	-0.000222387		7	103000000	0.0168577		7	32000000	-0.211021		7	9400000	-0.0572032		7	1400000	0.0112428
19	41000000	-0.0450162		7	94200000	0.0256426		7	103200000	0.0592517		7	32500000	-0.164171		7	9600000	-0.314864		7	1600000	-0.0120247
19	42000000	0.0318352		7	94400000	0.0429452		7	103400000	0.0785233		7	33000000	-0.145271		7	9800000	-0.448273		7	1800000	0.01696
19	43000000	0.0909844		7	94600000	0.103486		7	103600000	0.0799809		7	33500000	-0.13825		7	10000000	-0.309961		7	2000000	0.0517689
19	44000000	0.145099		7	94800000	0.191183		7	103800000	0.0735707		7	34000000	-0.173777		7	10200000	-0.283552		7	2200000	0.0754747
19	45000000	0.193634		7	95000000	0.250288		7	104000000	0.0395089		7	34500000	-0.139074		7	10400000	-0.211219		7	2400000	0.0713195
19	46000000	0.244424		7	95200000	0.258265		7	104200000	0.0327244		7	35000000	-0.142805		7	10600000	0.0140478		7	2600000	0.0762724
19	47000000	0.282522		7	95400000	0.254306		7	104400000	0.0729094		7	35500000	-0.176889		7	10800000	0.290158		7	2800000	0.086497
19	48000000	0.314569		7	95600000	0.226235		7	104600000	0.167987		7	36000000	-0.0959745		7	11000000	0.405696		7	3000000	0.0716929
19	49000000	0.326863		7	95800000	0.142772		7	104800000	0.242707		7	36500000	0.047208		7	11200000	0.529385		7	3200000	0.0448848
19	50000000	0.307975		7	96000000	0.0161524		7	105000000	0.202773		7	37000000	0.185144		7	11400000	0.613263		7	3400000	0.0561424
19	51000000	0.288409		7	96200000	-0.0105733		7	105200000	0.162693		7	37500000	0.284433		7	11600000	0.725864		7	3600000	0.109695
19	52000000	0.246473		7	96400000	-0.00318855		7	105400000	0.0931662		7	38000000	0.265582		7	11800000	0.561417		7	3800000	0.119635
19	53000000	0.196042		7	96600000	0.0357378		7	105600000	0.087965		7	38500000	0.23183		7	12000000	0.366792		7	4000000	0.127661
19	54000000	0.157468		7	96800000	0.00484021		7	105800000	0.099509		7	39000000	0.234942		7	12200000	0.185776		7	4200000	0.124785
19	55000000	0.123571		7	97000000	-0.0546285		7	106000000	0.082898		7	39500000	0.203308		7	12400000	-0.0240317		7	4400000	0.158924
19	56000000	0.0731507		7	97200000	-0.0733895		7	106200000	0.0785041		7	40000000	0.17459		7	12600000	-0.448423		7	4600000	0.152987
19	57000000	0.0185548		7	97400000	-0.0499614		7	106400000	0.0527329		7	40500000	0.0769107		7	12800000	-1.10041		7	4800000	0.113172
19	58000000	-0.0580158		7	97600000	-0.0386226		7	106600000	0.022272		7	41000000	0.0507603		7	13000000	-2.77532		7	5000000	0.0932909
19	59000000	-0.115936		7	97800000	-0.021693		7	106800000	0.0182102		7	41500000	0.050481		7	13200000	-2.33562		7	5200000	0.109072
19	60000000	-0.142963		7	98000000	-0.0222715		7	107000000	-0.0249378		7	42000000	0.0702948		7	13400000	-1.06877		7	5400000	0.132322
19	61000000	-0.166374		7	98200000	-0.00461676		7	107200000	-0.0952434		7	42500000	0.172796		7	13600000	-0.438419		7	5600000	0.112187
19	62000000	-0.186455		7	98400000	0.0300017		7	107400000	-0.157012		7	43000000	0.185992		7	13800000	-0.173005		7	5800000	0.0925551
19	63000000	-0.175774		7	98600000	0.073479		7	107600000	-0.195048		7	43500000	0.15539		7	14000000	0.0971591		7	6000000	0.103292
19	64000000	-0.166294		7	98800000	0.10497		7	107800000	-0.0930352		7	44000000	0.161307		7	14200000	0.164271		7	6200000	0.0989019
19	65000000	-0.157293		7	99000000	0.120199		7	108000000	-0.0843306		7	44500000	0.13851		7	14400000	0.330446		7	6400000	0.0723328
19	66000000	-0.144645		7	99200000	0.137136		7	108200000	-0.0272189		7	45000000	0.167922		7	14600000	0.43833		7	6600000	0.0682755
19	67000000	-0.0852874		7	99400000	0.151467		7	108400000	-0.0770596		7	45500000	0.141498		7	14800000	0.435502		7	6800000	0.0891341
19	68000000	-0.0157309		7	99600000	0.166115		7	108600000	-0.114386		7	46000000	0.095052		7	15000000	0.431346		7	7000000	0.0957058
19	69000000	0.0627512		7	99800000	0.16713		7	108800000	-0.101032		7	46500000	0.0628628		7	15200000	0.477997		7	7200000	0.0632414
19	70000000	0.10083		7	100000000	0.163726		7	109000000	-0.0891576		7	47000000	0.00752912		7	15400000	0.535055		7	7400000	0.0104083
19	71000000	0.149369		7	100200000	0.167028		7	109200000	-0.0294092		7	47500000	0.0205576		7	15600000	0.558821		7	7600000	-0.0536537
21	31000000	-0.00235732		7	100400000	0.153313		7	109400000	-0.0644336		7	48000000	0.0462579		7	15800000	0.629452		7	7800000	-0.0918528
21	32000000	-0.0736419		7	100600000	0.126685		7	109600000	-0.0472547		7	48500000	0.0366606		7	16000000	0.693486		7	8000000	-0.198056
21	33000000	-0.117761		7	100800000	0.0889891		7	109800000	-0.0754148		7	49000000	-0.00750953		7	16200000	0.75771		7	8200000	-0.275183
21	34000000	-0.146332		7	101000000	0.0654432		7	110000000	-0.0825988		7	49500000	-0.052511		7	16400000	0.828854		7	8400000	-0.334518
21	35000000	-0.197602		7	101200000	0.0635908		7	110200000	-0.127016		7	50000000	-0.0292331		7	16600000	0.778798		7	8600000	-0.398835
21	36000000	-0.25101		7	101400000	0.0866303		7	110400000	-0.140948		7	50500000	-0.0402499		7	16800000	0.637445		7	8800000	-0.517816
21	37000000	-0.305712		7	101600000	0.098865		7	110600000	-0.171015		7	51000000	-0.059054		7	17000000	0.374496		7	9000000	-0.493859
21	38000000	-0.28345		7	101800000	0.081901		7	110800000	-0.147487		7	51500000	-0.0831399		7	17200000	0.123661		7	9200000	-0.440475
21	39000000	-0.213014		7	102000000	0.0755891		7	111000000	-0.279455		7	52000000	-0.0180745		7	17400000	-0.0306572		7	9400000	-0.354259
21	40000000	-0.124189		7	102200000	0.0616268		7	111200000	-0.405629		7	52500000	0.0684615		7	17600000	-0.240912		7	9600000	-0.23769
21	41000000	-0.038815		7	102400000	0.00999826		7	111400000	-0.404541		7	53000000	0.152008		7	17800000	-0.131013		7	9800000	-0.0663334
21	42000000	0.0294994		7	102600000	-0.0968995		7	111600000	-0.294041		7	53500000	0.237927		7	18000000	0.231148		7	10000000	0.0614699
21	43000000	0.101026		7	102800000	-0.209389		7	111800000	-0.167156		7	54000000	0.30479		7	18200000	0.534679		7	10200000	0.188294
21	44000000	0.164231		7	103000000	-0.31239		7	112000000	-0.0525921		7	54500000	0.365174		7	18400000	0.683451		7	10400000	0.227887
21	45000000	0.204732		7	103200000	-0.443122		7	112200000	0.126116		7	55000000	0.367467		7	18600000	0.65679		7	10600000	0.245394
21	46000000	0.237852		7	103400000	-0.520611		7	112400000	0.224948		7	55500000	0.300099		7	18800000	0.648513		7	10800000	0.237285
21	47000000	0.267627		7	103600000	-0.572909		7	112600000	0.286025		7	56000000	0.233739		7	19000000	0.543332		7	11000000	0.227409
21	48000000	0.296466		7	103800000	-0.548613		7	112800000	0.267449		7	56500000	0.216104		7	19200000	0.521365		7	11200000	0.185586
21	49000000	0.311489		7	104000000	-0.53816		7	113000000	0.211695		7	57000000	0.168603		7	19400000	0.505743		7	11400000	0.115502
21	50000000	0.30148		7	104200000	-0.349954		7	113200000	0.123775		7	57500000	0.126408		7	19600000	0.471563		7	11600000	0.0836435
21	51000000	0.292411		7	104400000	-0.177145		7	113400000	-0.013901		7	58000000	0.0516756		7	19800000	0.28387		7	11800000	0.0532282
21	52000000	0.270386		7	104600000	-0.0493128		7	113600000	-0.129504		7	58500000	-0.0319821		7	20000000	-0.0481083		7	12000000	0.0341957
21	53000000	0.218233		7	104800000	0.0178979		7	113800000	-0.155304		7	59000000	-0.114714		7	20200000	-0.519415		7	12200000	0.0462969
21	54000000	0.159132		7	105000000	0.0434429		7	114000000	-0.241984		7	59500000	-0.173198		7	20400000	-0.843575		7	12400000	0.0277221
21	55000000	0.120286		7	105200000	0.0526459		7	114200000	-0.275616		7	60000000	-0.104564		7	20600000	-0.874108		7	12600000	0.0731322
21	56000000	0.0743805		7	105400000	0.0949761		7	114400000	-0.273026		7	60500000	-0.0549398		7	20800000	-0.816425		7	12800000	0.123499
21	57000000	0.020561		7	105600000	0.138845		7	114600000	-0.211674		7	61000000	-0.036091		7	21000000	-0.493092		7	13000000	0.144797
21	58000000	-0.0554337		7	105800000	0.141843		7	114800000	-0.15199		7	61500000	0.000986807		7	21200000	-0.168168		7	13200000	0.157618
21	59000000	-0.11576		7	106000000	0.107458		7	115000000	-0.112187		7	62000000	0.0207682		7	21400000	0.0212963		7	13400000	0.181193
21	60000000	-0.15303		7	106200000	0.0852883		7	115200000	-0.0203802		7	62500000	-0.0423177		7	21600000	0.221124		7	13600000	0.196535
21	61000000	-0.171843		7	106400000	0.0754269		7	115400000	0.0494238		7	63000000	-0.112683		7	21800000	0.347312		7	13800000	0.185635
21	62000000	-0.193592		7	106600000	0.0551157		7	115600000	0.0702744		7	63500000	-0.0689547		7	22000000	0.409802		7	14000000	0.155807
21	63000000	-0.198099		7	106800000	0.0489056		7	115800000	0.05715		7	64000000	-0.00808635		7	22200000	0.458784		7	14200000	0.131862
21	64000000	-0.192309		7	107000000	0.022617		7	116000000	0.045784		7	64500000	-0.0143644		7	22400000	0.428988		7	14400000	0.13089
21	65000000	-0.188592		7	107200000	-0.000735325		7	116200000	0.0826429		7	65000000	-0.0385763		7	22600000	0.470319		7	14600000	0.145811
21	66000000	-0.194595		7	107400000	-0.0378036		7	116400000	0.0957597		7	65500000	-0.0187971		7	22800000	0.442578		7	14800000	0.150767
21	67000000	-0.175755		7	107600000	-0.082832		7	116600000	0.0977429		7	66000000	-0.0180213		7	23000000	0.302883		7	15000000	0.131504
21	68000000	-0.134179		7	107800000	-0.114802		7	116800000	0.149528		7	66500000	-0.114956		7	23200000	0.088151		7	15200000	0.109695
21	69000000	-0.0654823		7	108000000	-0.126199		7	117000000	0.191119		7	67000000	-0.159204		7	23400000	-0.0231597		7	15400000	0.0989542
21	70000000	-0.00262806		7	108200000	-0.117519		7	117200000	0.213135		7	67500000	-0.0691031		7	23600000	-0.00628105		7	15600000	0.106367
21	71000000	0.0265918		7	108400000	-0.0831338		7	117400000	0.212983		7	68000000	0.0127199		7	23800000	0.0246868		7	15800000	0.123242
23	31000000	0.00799834		7	108600000	0.0628819		7	117600000	0.204679		7	68500000	0.0593077		7	24000000	0.0120192		7	16000000	0.133089
23	32000000	0.00484027		7	108800000	0.173863		7	117800000	0.133899		7	69000000	0.11614		7	24200000	0.156822		7	16200000	0.147887
23	33000000	-0.0147224		7	109000000	0.257169		7	118000000	0.0123984		7	69500000	0.137992		7	24400000	0.273482		7	16400000	0.162484
23	34000000	-0.0376191		7	109200000	0.301345		7	118200000	-0.0262075		7	70000000	0.0602747		7	24600000	0.299482		7	16600000	0.152836
23	35000000	-0.0768074		7	109400000	0.292022		7	118400000	-0.0802763		7	70500000	-0.0440945		7	24800000	0.159037		7	16800000	0.14576
23	36000000	-0.122824		7	109600000	0.245826		7	118600000	-0.0985494		7	71000000	-0.044893		7	25000000	-0.110585		7	17000000	0.162233
23	37000000	-0.169328		7	109800000	0.138275		7	118800000	-0.12957		7	71500000	-0.0535526		7	25200000	-0.441826		7	17200000	0.155053
23	38000000	-0.171566		7	110000000	0.0729916		7	119000000	-0.0802549		7	72000000	-0.0766216		7	25400000	-0.834975		7	17400000	0.126121
23	39000000	-0.139935		7	110200000	0.047969		7	119200000	-0.0444624		7	72500000	-0.0580803		7	25600000	-0.722833		7	17600000	0.0982214
23	40000000	-0.0879854		7	110400000	0.0339025		7	119400000	-0.0778549		7	73000000	-0.0172971		7	25800000	-0.620372		7	17800000	0.0578127
23	41000000	-0.0251141		7	110600000	0.0426134		7	119600000	-0.132237		7	73500000	0.101584		7	26000000	-0.335735		7	18000000	-0.0177447
23	42000000	0.0361164		7	110800000	0.0533049		7	119800000	-0.111144		7	74000000	0.244533		7	26200000	-0.112069		7	18200000	-0.118379
23	43000000	0.0949332		7	111000000	0.113105		7	120000000	-0.125719		7	74500000	0.309847		7	26400000	0.0630828		7	18400000	-0.231227
23	44000000	0.149936		7	111200000	0.164743		7	120200000	-0.0454205		7	75000000	0.382549		7	26600000	0.261049		7	18600000	-0.224663
23	45000000	0.198044		7	111400000	0.218176		7	120400000	0.0199518		7	75500000	0.470838		7	26800000	0.395242		7	18800000	-0.114308
23	46000000	0.237895		7	111600000	0.259646		7	120600000	0.060418		7	76000000	0.533535		7	27000000	0.488345		7	19000000	-0.0414883
23	47000000	0.264393		7	111800000	0.314508		7	120800000	0.124673		7	76500000	0.530763		7	27200000	0.513045		7	19200000	-0.00976566
23	48000000	0.280141		7	112000000	0.307757		7	121000000	0.146303		7	77000000	0.421578		7	27400000	0.508585		7	19400000	0.0403135
23	49000000	0.292487		7	112200000	0.27055		7	121200000	0.140641		7	77500000	0.302947		7	27600000	0.467159		7	19600000	0.111461
23	50000000	0.296344		7	112400000	0.178149		7	121400000	0.118098		7	78000000	0.264029		7	27800000	0.400754		7	19800000	0.137172
23	51000000	0.280611		7	112600000	0.0800696		7	121600000	0.105717		7	78500000	0.204907		7	28000000	0.338341		7	20000000	0.115709
23	52000000	0.249549		7	112800000	0.0100548		7	121800000	0.0670738		7	79000000	0.148489		7	28200000	0.216326		7	20200000	0.0636705
23	53000000	0.206582		7	113000000	-0.0433705		7	122000000	0.0655967		7	79500000	0.0829275		7	28400000	0.148388		7	20400000	0.0859162
23	54000000	0.15698		7	113200000	-0.110306		7	122200000	0.082056		7	80000000	0.0737833		7	28600000	0.139817		7	20600000	0.132015
23	55000000	0.119751		7	113400000	-0.227486		7	122400000	0.0760011		7	80500000	0.0613747		7	28800000	0.126227		7	20800000	0.135234
23	56000000	0.079882		7	113600000	-0.326959		7	122600000	0.0972126		7	81000000	0.0263384		7	29000000	0.00435142		7	21000000	0.0961778
23	57000000	0.0275253		7	113800000	-0.488363		7	122800000	0.10092		7	81500000	-0.00827798		7	29200000	-0.0939996		7	21200000	0.0935535
23	58000000	-0.041099		7	114000000	-0.645969		7	123000000	0.0572408		7	82000000	-0.0138934		7	29400000	-0.0264905		7	21400000	0.0743572
23	59000000	-0.0933033		7	114200000	-0.676422		7	123200000	-0.00774274		7	82500000	-0.000990771		7	29600000	0.080286		7	21600000	0.0484665
23	60000000	-0.144625		7	114400000	-0.490443		7	123400000	-0.199819		7	83000000	0.0426812		7	29800000	0.114354		7	21800000	0.0100187
23	61000000	-0.175652		7	114600000	-0.318743		7	123600000	-0.457974		7	83500000	0.0217416		7	30000000	0.140655		7	22000000	-0.010443
23	62000000	-0.204728		7	114800000	-0.124192		7	123800000	-0.771911		7	84000000	-0.0191254		7	30200000	0.102834		7	22200000	-0.0119117
23	63000000	-0.21525		7	115000000	0.0329561		7	124000000	-1.18127		7	84500000	-0.0777499		7	30400000	0.150748		7	22400000	-0.0192208
23	64000000	-0.217947		9	75000000	0.216376		9	84000000	0.122552		7	85000000	-0.170379		7	30600000	0.167899		7	22600000	-0.0551089
23	65000000	-0.222519		9	75200000	0.240165		9	84200000	0.177218		7	85500000	-0.306781		7	30800000	0.131071		7	22800000	-0.0390675
23	66000000	-0.228207		9	75400000	0.264794		9	84400000	0.247684		7	86000000	-0.278104		7	31000000	0.0634738		7	23000000	0.0808904
23	67000000	-0.221758		9	75600000	0.276485		9	84600000	0.308877		7	86500000	-0.164018		7	31200000	0.0628366		7	23200000	0.180203
23	68000000	-0.203886		9	75800000	0.274678		9	84800000	0.34041		7	87000000	-0.030229		7	31400000	0.0268759		7	23400000	0.233143
23	69000000	-0.217508		9	76000000	0.256863		9	85000000	0.368461		7	87500000	0.115159		7	31600000	0.00251002		7	23600000	0.270007
23	70000000	-0.232192		9	76200000	0.207944		9	85200000	0.361332		7	88000000	0.233049		7	31800000	0.0861699		7	23800000	0.283425
23	71000000	-0.178846		9	76400000	0.166914		9	85400000	0.326826		7	88500000	0.328308		7	32000000	0.19658		7	24000000	0.253034
25	31000000	0.00501753		9	76600000	0.119902		9	85600000	0.244697		7	89000000	0.344017		7	32200000	0.25837		7	24200000	0.166435
25	32000000	0.0140284		9	76800000	0.0602082		9	85800000	0.194759		7	89500000	0.25628		7	32400000	0.259496		7	24400000	0.0756343
25	33000000	0.0249272		9	77000000	-0.0424491		9	86000000	0.170864		7	90000000	0.196851		7	32600000	0.242485		7	24600000	0.056412
25	34000000	0.0323368		9	77200000	-0.108688		9	86200000	0.125489		7	90500000	0.166338		7	32800000	0.244019		7	24800000	0.0734519
25	35000000	0.0135625		9	77400000	-0.13756		9	86400000	0.053192		7	91000000	0.116245		7	33000000	0.154694		7	25000000	0.0673663
25	36000000	-0.019162		9	77600000	-0.160601		9	86600000	-0.0044911		7	91500000	-0.0141216		7	33200000	0.0503111		7	25200000	0.0724927
25	37000000	-0.0510466		9	77800000	-0.17722		9	86800000	-0.0519177		7	92000000	-0.118487		7	33400000	-0.162551		7	25400000	0.116278
25	38000000	-0.0485155		9	78000000	-0.131888		9	87000000	-0.204934		7	92500000	-0.198668		7	33600000	-0.114884		7	25600000	0.103605
25	39000000	-0.03285		9	78200000	-0.0764007		9	87200000	-0.380468		7	93000000	-0.189018		7	33800000	-0.121238		7	25800000	0.0717996
25	40000000	-0.0139627		9	78400000	-0.0136648		9	87400000	-0.581819		7	93500000	-0.102801		7	34000000	-0.171937		7	26000000	0.0544702
25	41000000	0.0143572		9	78600000	0.0144967		9	87600000	-0.565616		7	94000000	-0.0597844		7	34200000	-0.117088		7	26200000	0.0561424
25	42000000	0.0459459		9	78800000	-0.00565433		9	87800000	-0.539027		7	94500000	-0.0220471		7	34400000	0.104974		7	26400000	0.057328
25	43000000	0.086704		9	79000000	-0.0408344		9	88000000	-0.494532		7	95000000	-0.0244501		7	34600000	0.336569		7	26600000	0.0244192
25	44000000	0.138124		9	79200000	-0.102739		9	88200000	-0.498966		7	95500000	-0.0841849		7	34800000	0.464749		7	26800000	-0.00908863
25	45000000	0.181827		9	79400000	-0.136333		9	88400000	-0.545287		7	96000000	-0.267157		7	35000000	0.473166		7	27000000	0.0217714
25	46000000	0.215355		9	79600000	-0.155652		9	88600000	-0.613639		7	96500000	-0.432307		7	35200000	0.435066		7	27200000	0.038077
25	47000000	0.248024		9	79800000	-0.161039		9	88800000	-0.530461		7	97000000	-0.306398		7	35400000	0.336473		7	27400000	0.0827969
25	48000000	0.276319		9	80000000	-0.0960732		9	89000000	-0.523623		7	97500000	-0.205324		7	35600000	0.146653		7	27600000	0.10694
25	49000000	0.279964		9	80200000	0.00137032		9	89200000	-0.571438		7	98000000	-0.172985		7	35800000	-0.104563		7	27800000	0.1023
25	50000000	0.266956		9	80400000	0.111339		9	89400000	-0.481844		7	98500000	-0.173054		7	36000000	-0.394021		7	28000000	0.113327
25	51000000	0.253287		9	80600000	0.223564		9	89600000	-0.451554		7	99000000	-0.217113		7	36200000	-0.629092		7	28200000	0.109643
25	52000000	0.227766		9	80800000	0.250061		9	89800000	-0.435012		7	99500000	-0.336669		7	36400000	-0.71482		7	28400000	0.072546
25	53000000	0.183921		9	81000000	0.24208		9	90000000	-0.413569		7	100000000	-0.395428		7	36600000	-0.455636		7	28600000	0.0466225
25	54000000	0.143986		9	81200000	0.222303		9	90200000	-0.410501		7	100500000	-0.266694		7	36800000	-0.255522		7	28800000	0.0157962
25	55000000	0.113812		9	81400000	0.168526		9	90400000	-0.370847		7	101000000	-0.166997		7	37000000	-0.244672		7	29000000	0.0570586
25	56000000	0.0801234		9	81600000	0.0751769		9	90600000	-0.1687		7	101500000	-0.0340768		7	37200000	-0.2666		7	29200000	0.092923
25	57000000	0.0419834		9	81800000	-0.0325371		9	90800000	0.0253127		7	102000000	-0.0148478		7	37400000	-0.351921		7	29400000	0.116588
25	58000000	-0.0182147		9	82000000	-0.252364		9	91000000	0.190406		7	102500000	0.0163529		7	37600000	-0.307442		7	29600000	0.113172
25	59000000	-0.0713034		9	82200000	-0.427718		9	91200000	0.213139		7	103000000	0.0856183		7	37800000	-0.131477		7	29800000	0.157115
25	60000000	-0.116311		9	82400000	-0.535118		9	91400000	0.172024		7	103500000	0.120065		7	38000000	0.0253604		7	30000000	0.175397
25	61000000	-0.158308		9	82600000	-0.556289		9	91600000	0.141836		7	104000000	0.122461		7	38200000	0.146927		7	30200000	0.193401
25	62000000	-0.213385		9	82800000	-0.462427		9	91800000	0.153562		7	104500000	0.115307		7	38400000	0.201667		7	30400000	0.221171
25	63000000	-0.225124		9	83000000	-0.40007		9	92000000	0.157447		7	105000000	0.0694061		7	38600000	0.241756		7	30600000	0.249219
25	64000000	-0.231509		9	83200000	-0.320049		9	92200000	0.210718		7	105500000	-0.04972		7	38800000	0.28274		7	30800000	0.260774
25	65000000	-0.247526		9	83400000	-0.180631		9	92400000	0.219175		7	106000000	-0.190589		7	39000000	0.194029		7	31000000	0.238284
25	66000000	-0.266917		9	83600000	-0.085367		9	92600000	0.213279		7	106500000	-0.267228		7	39200000	0.0770195		7	31200000	0.157567
25	67000000	-0.312556		9	83800000	0.00148334		9	92800000	0.193323		7	107000000	-0.342318		7	39400000	0.0902829		7	31400000	0.0664031
25	68000000	-0.339392		9	84000000	0.0147207		9	93000000	0.217139		7	107500000	-0.414872		7	39600000	0.230916		7	31600000	0.0120212
25	69000000	-0.33137		9	84200000	-0.00277991		9	93200000	0.268404		7	108000000	-0.486596		7	39800000	0.290974		7	31800000	-0.0209259
25	70000000	-0.351666		9	84400000	-0.00963502		9	93400000	0.291194		7	108500000	-0.465628		7	40000000	0.310418		7	32000000	-0.0753999
25	71000000	-0.346496		9	84600000	0.00839843		9	93600000	0.319397		7	109000000	-0.437173		7	40200000	0.228038		7	32200000	-0.064691
27	31000000	0.0109886		9	84800000	0.0227983		9	93800000	0.322785		7	109500000	-0.364456		7	40400000	0.0618513		7	32400000	-0.0296535
27	32000000	0.00573218		9	85000000	-0.0101666		9	94000000	0.317715		7	110000000	-0.300909		7	40600000	-0.0489172		7	32600000	-0.013099
27	33000000	0.0191286		9	85200000	-0.00849656		9	94200000	0.292761		7	110500000	-0.251602		7	40800000	-0.3		7	32800000	-0.0253687
27	34000000	0.0392135		9	85400000	-0.0556126		9	94400000	0.231576		7	111000000	-0.189955		7	41000000	-0.472442		7	33000000	-0.0630505
27	35000000	0.0521197		9	85600000	-0.171322		9	94600000	0.155524		7	111500000	-0.129978		7	41200000	-0.620251		7	33200000	-0.0541192
27	36000000	0.0558945		9	85800000	-0.339419		9	94800000	0.073498		7	112000000	-0.0723635		7	41400000	-0.827535		7	33400000	-0.0682127
27	37000000	0.0415985		9	86000000	-0.439146		9	95000000	0.043282		7	112500000	-0.0379619		7	41600000	-0.622611		7	33600000	-0.0887498
27	38000000	0.0401376		9	86200000	-0.44735		9	95200000	0.0176957		7	113000000	-0.0382312		7	41800000	-0.370756		7	33800000	-0.0969393
27	39000000	0.0501414		9	86400000	-0.365733		9	95400000	-0.00357812		7	113500000	-0.0562051		7	42000000	-0.208245		7	34000000	-0.0213809
27	40000000	0.0661448		9	86600000	-0.282283		9	95600000	0.00510325		7	114000000	-0.213781		7	42200000	-0.320993		7	34200000	0.0809434
27	41000000	0.0798248		9	86800000	-0.195258		9	95800000	0.00169831		7	114500000	-0.45783		7	42400000	-0.4797		7	34400000	0.144037
27	42000000	0.0904102		9	87000000	-0.123048		9	96000000	-0.0287573		7	115000000	-0.756054		7	42600000	-0.653473		7	34600000	0.180995
27	43000000	0.113153		9	87200000	-0.0375794		9	96200000	-0.037511		7	115500000	-1.09803		7	42800000	-0.984604		7	34800000	0.185438
27	44000000	0.139639		9	87400000	0.0256537		9	96400000	-0.0157848		7	116000000	-1.68715		7	43000000	-1.59753		7	35000000	0.158421
27	45000000	0.16548		9	87600000	0.074604		9	96600000	-0.0132515		7	116500000	-2.68098		7	43200000	-2.51955		7	35200000	0.109903
27	46000000	0.19944		9	87800000	0.122294		9	96800000	0.00114054		9	500000	-2.73115		7	43400000	-Inf		7	35400000	-0.00177443
27	47000000	0.226672		9	88000000	0.105883		9	97000000	0.0116837		9	1000000	-1.59328		7	43600000	-Inf		7	35600000	-0.176991
27	48000000	0.244837		9	88200000	0.0382315		9	97200000	0.0134468		9	1500000	-1.13315		7	43800000	-Inf		7	35800000	-0.388195
27	49000000	0.2566		9	88400000	-0.034046		9	97400000	0.066687		9	2000000	-0.870953		7	44000000	-Inf		7	36000000	-0.661899
27	50000000	0.250787		9	88600000	-0.0873368		9	97600000	0.104317		9	2500000	-0.679862		7	44200000	-Inf		7	36200000	-0.797958
27	51000000	0.233157		9	88800000	-0.147133		9	97800000	0.11077		9	3000000	-0.444648		7	44400000	-Inf		7	36400000	-0.642266
27	52000000	0.208836		9	89000000	-0.17043		9	98000000	0.112833		9	3500000	-0.217146		7	44600000	-Inf		7	36600000	-0.541581
27	53000000	0.171252		9	89200000	-0.202551		9	98200000	0.108684		9	4000000	-0.0251865		7	44800000	-Inf		7	36800000	-0.434008
27	54000000	0.134303		9	89400000	-0.200674		9	98400000	0.0999673		9	4500000	0.135775		7	45000000	-Inf		7	37000000	-0.292434
27	55000000	0.112531		9	89600000	-0.22952		9	98600000	0.101605		9	5000000	0.144461		7	45200000	-Inf		7	37200000	-0.163996
27	56000000	0.0829245		9	89800000	-0.208365		9	98800000	0.106761		9	5500000	0.166296		7	45400000	-Inf		7	37400000	-0.0838702
27	57000000	0.0449898		9	90000000	-0.182671		9	99000000	0.0690282		9	6000000	0.229155		7	45600000	-Inf		7	37600000	-0.0431045
27	58000000	-0.00650262		9	90200000	-0.131376		9	99200000	0.0827239		9	6500000	0.322762		7	45800000	-Inf		7	37800000	0.014243
27	59000000	-0.0540886		9	90400000	-0.0761463		9	99400000	0.0535969		9	7000000	0.387316		7	46000000	-Inf		7	38000000	0.0823205
27	60000000	-0.0926103		9	90600000	-0.0217736		9	99600000	0.0459105		9	7500000	0.400369		7	46200000	-Inf		7	38200000	0.102926
27	61000000	-0.125997		9	90800000	0.0240079		9	99800000	0.0666999		9	8000000	0.386785		7	46400000	-Inf		7	38400000	0.116226
27	62000000	-0.171649		9	91000000	0.0940605		9	100000000	0.127135		9	8500000	0.400874		7	46600000	-1.97119		7	38600000	0.0888179
27	63000000	-0.20633		9	91200000	0.11893		9	100200000	0.161861		9	9000000	0.402922		7	46800000	-1.05265		7	38800000	0.0305785
27	64000000	-0.245988		9	91400000	0.154466		9	100400000	0.178153		9	9500000	0.383702		7	47000000	-0.583631		7	39000000	-0.0440866
27	65000000	-0.303625		9	91600000	0.161057		9	100600000	0.222138		9	10000000	0.335833		7	47200000	-0.386489		7	39200000	-0.0384917
27	66000000	-0.367222		9	91800000	0.165805		9	100800000	0.235746		9	10500000	0.241336		7	47400000	-0.263758		7	39400000	-0.0185393
27	67000000	-0.394003		9	92000000	0.136841		9	101000000	0.209885		9	11000000	0.156602		7	47600000	-0.154745		7	39600000	0.0187869
27	68000000	-0.420496		9	92200000	0.115105		9	101200000	0.179748		9	11500000	0.116982		7	47800000	-0.149538		7	39800000	0.0493876
27	69000000	-0.439453		9	92400000	0.10248		9	101400000	0.152371		9	12000000	0.103834		7	48000000	-0.2864		7	40000000	0.0885016
27	70000000	-0.461963		9	92600000	0.129517		9	101600000	0.0986349		9	12500000	0.0544712		7	48200000	-0.506178		7	40200000	0.112602
27	71000000	-0.46844		9	92800000	0.129931		9	101800000	0.0844278		9	13000000	-0.0417741		7	48400000	-0.451739		7	40400000	0.155908
29	31000000	0.00176641		9	93000000	0.110641		9	102000000	0.0393182		9	13500000	-0.103138		7	48600000	-0.23244		7	40600000	0.15213
29	32000000	0.0137361		9	93200000	0.0903106		9	102200000	0.0120856		9	14000000	-0.0860675		7	48800000	-0.175441		7	40800000	0.121079
29	33000000	0.0297803		9	93400000	0.062449		9	102400000	-0.04636		9	14500000	-0.0726754		7	49000000	-0.130848		7	41000000	0.104908
29	34000000	0.0417537		9	93600000	0.0502636		9	102600000	-0.0696369		9	15000000	-0.0165071		7	49200000	-0.0759943		7	41200000	0.095391
29	35000000	0.0537607		9	93800000	0.0347752		9	102800000	-0.00747833		9	15500000	0.018248		7	49400000	-0.00557767		7	41400000	0.0942888
29	36000000	0.0658642		9	94000000	0.0561153		9	103000000	0.044453		9	16000000	0.0247535		7	49600000	-0.00591185		7	41600000	0.11255
29	37000000	0.0764112		9	94200000	0.089602		9	103200000	0.0893328		9	16500000	0.0839852		7	49800000	-0.134962		7	41800000	0.128379
29	38000000	0.0993908		9	94400000	0.119728		9	103400000	0.107493		9	17000000	0.109309		7	50000000	-0.173397		7	42000000	0.156964
29	39000000	0.114165		9	94600000	0.156091		9	103600000	0.126174		9	17500000	0.152006		9	200000	-Inf		7	42200000	0.200784
29	40000000	0.123705		9	94800000	0.189941		9	103800000	0.143989		9	18000000	0.160846		9	400000	-2.04005		7	42400000	0.210117
29	41000000	0.137609		9	95000000	0.222724		9	104000000	0.122746		9	18500000	0.163007		9	600000	-1.18769		7	42600000	0.179808
29	42000000	0.144658		9	95200000	0.243992		9	104200000	0.108057		9	19000000	0.0739472		9	800000	-0.646267		7	42800000	0.144392
29	43000000	0.15184		9	95400000	0.233445		9	104400000	0.109051		9	19500000	-0.0207991		9	1000000	-0.243097		7	43000000	0.101987
29	44000000	0.164504		9	95600000	0.214557		9	104600000	0.148266		9	20000000	-0.0935735		9	1200000	-7.48241e-05		7	43200000	0.0856521
29	45000000	0.177176		9	95800000	0.169565		9	104800000	0.205526		9	20500000	-0.14754		9	1400000	0.129188		7	43400000	0.0390047
29	46000000	0.190362		9	96000000	0.100512		9	105000000	0.202359		9	21000000	-0.0942469		9	1600000	0.296781		7	43600000	0.0229304
29	47000000	0.20646		9	96200000	0.0542642		9	105200000	0.197192		9	21500000	0.0360386		9	1800000	0.498582		7	43800000	0.04015
29	48000000	0.224541		9	96400000	0.0217585		9	105400000	0.165398		9	22000000	0.0692657		9	2000000	0.68286		7	44000000	0.0426554
29	49000000	0.233256		9	96600000	0.0215728		9	105600000	0.144515		9	22500000	-0.0444298		9	2200000	0.737668		7	44200000	0.0436346
29	50000000	0.230344		9	96800000	0.00152101		9	105800000	0.123176		9	23000000	-0.201862		9	2400000	0.788275		7	44400000	0.0215506
29	51000000	0.219652		9	97000000	-0.0375794		9	106000000	0.0289008		9	23500000	-0.145397		9	2600000	0.830764		7	44600000	-0.0130425
29	52000000	0.198895		9	97200000	-0.035143		9	106200000	-0.0316554		9	24000000	-0.0771494		9	2800000	0.870778		7	44800000	-0.0303975
29	53000000	0.168072		9	97400000	-0.0186606		9	106400000	-0.0696681		9	24500000	-0.0191335		9	3000000	0.886709		7	45000000	-0.0464001
29	54000000	0.133303		9	97600000	-0.0324792		9	106600000	-0.101818		9	25000000	0.0365904		9	3200000	0.835488		7	45200000	-0.0822671
29	55000000	0.111421		9	97800000	-0.0370763		9	106800000	-0.125504		9	25500000	0.0466181		9	3400000	0.738635		7	45400000	-0.0969993
29	56000000	0.0867924		9	98000000	-0.0524806		9	107000000	-0.136256		9	26000000	0.0457095		9	3600000	0.590242		7	45600000	-0.128821
29	57000000	0.0521092		9	98200000	-0.0276661		9	107200000	-0.134406		9	26500000	0.0803039		9	3800000	0.527885		7	45800000	-0.15255
29	58000000	0.00209222		9	98400000	0.00985988		9	107400000	-0.123017		9	27000000	0.127425		9	4000000	0.52942		7	46000000	-0.17231
29	59000000	-0.0400568		9	98600000	0.0596294		9	107600000	-0.125225		9	27500000	0.139414		9	4200000	0.438272		7	46200000	-0.161361
29	60000000	-0.0715734		9	98800000	0.107599		9	107800000	-0.061147		9	28000000	0.109359		9	4400000	0.436714		7	46400000	-0.134532
29	61000000	-0.106047		9	99000000	0.143855		9	108000000	-0.0332658		9	28500000	0.0538857		9	4600000	0.510673		7	46600000	-0.100961
29	62000000	-0.145956		9	99200000	0.17375		9	108200000	0.00898798		9	29000000	-0.0322997		9	4800000	0.594486		7	46800000	-0.0382039
29	63000000	-0.208475		9	99400000	0.165301		9	108400000	0.00998548		9	29500000	-0.0773524		9	5000000	0.683506		7	47000000	-0.0297679
29	64000000	-0.2789		9	99600000	0.162406		9	108600000	0.024007		9	30000000	-0.0991095		9	5200000	0.78255		7	47200000	-0.00627109
29	65000000	-0.333523		9	99800000	0.168828		9	108800000	0.0125052		9	30500000	-0.113449		9	5400000	0.831503		7	47400000	0.0298649
29	66000000	-0.416727		9	100000000	0.17709		9	109000000	-0.0200382		9	31000000	-0.11786		9	5600000	0.825381		7	47600000	0.0460254
29	67000000	-0.465722		9	100200000	0.186532		9	109200000	-0.0117345		9	31500000	-0.129254		9	5800000	0.822347		7	47800000	-0.0180852
29	68000000	-0.501199		9	100400000	0.178557		9	109400000	-0.0236083		9	32000000	-0.127675		9	6000000	0.842731		7	48000000	-0.0903005
29	69000000	-0.530637		9	100600000	0.135709		9	109600000	-0.0198556		9	32500000	-0.102561		9	6200000	0.84805		7	48200000	-0.102585
29	70000000	-0.560158		9	100800000	0.102761		9	109800000	-0.129247		9	33000000	-0.0838542		9	6400000	0.763281		7	48400000	-0.0253116
29	71000000	-0.57122		9	101000000	0.101777		9	110000000	-0.167346		9	33500000	-0.0639094		9	6600000	0.677284		7	48600000	-0.0494132
31	31000000	-0.00186636		9	101200000	0.110257		9	110200000	-0.202187		9	34000000	-0.0908768		9	6800000	0.515148		7	48800000	-0.064398
31	32000000	0.0101443		9	101400000	0.105427		9	110400000	-0.210854		9	34500000	-0.0901995		9	7000000	0.385463		7	49000000	-0.0812231
31	33000000	0.032258		9	101600000	0.106444		9	110600000	-0.250281		9	35000000	-0.0676308		9	7200000	0.384371		7	49200000	-0.0499353
31	34000000	0.0524662		9	101800000	0.099632		9	110800000	-0.324612		9	35500000	-0.0833762		9	7400000	0.231801		7	49400000	-0.0196185
31	35000000	0.062932		9	102000000	0.0738876		9	111000000	-0.384627		9	36000000	-0.0495392		9	7600000	0.160185		7	49600000	0.0163505
31	36000000	0.0668113		9	102200000	0.0207552		9	111200000	-0.378063		9	36500000	0.01913		9	7800000	-0.0511706		7	49800000	0.0603952
31	37000000	0.0759741		9	102400000	-0.0661232		9	111400000	-0.40293		9	37000000	0.0880537		9	8000000	-0.204375		7	50000000	0.128123
31	38000000	0.104407		9	102600000	-0.209729		9	111600000	-0.321261		9	37500000	0.166765		9	8200000	-0.382429		7	50200000	0.170724
31	39000000	0.140677		9	102800000	-0.361105		9	111800000	-0.221027		9	38000000	0.196162		9	8400000	-0.470572		7	50400000	0.169677
31	40000000	0.165554		9	103000000	-0.428976		9	112000000	-0.0813872		9	38500000	0.193036		9	8600000	-0.391897		7	50600000	0.206964
31	41000000	0.178146		9	103200000	-0.491001		9	112200000	0.0414981		9	39000000	0.222401		9	8800000	-0.249976		7	50800000	0.196584
31	42000000	0.18341		9	103400000	-0.624085		9	112400000	0.124255		9	39500000	0.206961		9	9000000	-0.148253		7	51000000	0.159576
31	43000000	0.187995		9	103600000	-0.779547		9	112600000	0.188763		9	40000000	0.159953		9	9200000	-0.22509		7	51200000	0.111876
31	44000000	0.193852		9	103800000	-0.782748		9	112800000	0.21847		9	40500000	0.0938562		9	9400000	-0.137054		7	51400000	0.146368
31	45000000	0.196693		9	104000000	-0.664978		9	113000000	0.182895		9	41000000	0.0689495		9	9600000	-0.160841		7	51600000	0.165885
31	46000000	0.201951		9	104200000	-0.439233		9	113200000	0.0955598		9	41500000	0.107747		9	9800000	-0.255649		7	51800000	0.173509
31	47000000	0.209477		9	104400000	-0.314017		9	113400000	-0.00927854		9	42000000	0.163683		9	10000000	-0.351278		7	52000000	0.185191
31	48000000	0.217325		9	104600000	-0.20151		9	113600000	-0.136477		9	42500000	0.187262		9	10200000	-0.25602		7	52200000	0.214327
31	49000000	0.218092		9	104800000	-0.136594		9	113800000	-0.146262		9	43000000	0.183618		9	10400000	-0.144944		7	52400000	0.212973
31	50000000	0.213752		9	105000000	-0.054594		9	114000000	-0.183044		9	43500000	0.187585		9	10600000	-0.0826441		7	52600000	0.179214
31	51000000	0.208864		9	105200000	0.0276528		9	114200000	-0.202584		9	44000000	0.198616		9	10800000	0.214364		7	52800000	0.165935
31	52000000	0.191488		9	105400000	0.0999839		9	114400000	-0.226813		9	44500000	0.154052		9	11000000	0.422101		7	53000000	0.13758
31	53000000	0.164032		9	105600000	0.140712		9	114600000	-0.205806		9	45000000	0.163027		9	11200000	0.590993		7	53200000	0.105794
31	54000000	0.134982		9	105800000	0.153788		9	114800000	-0.166586		9	45500000	0.13928		9	11400000	0.596965		7	53400000	0.0898189
31	55000000	0.115292		9	106000000	0.126308		9	115000000	-0.130394		9	46000000	0.0926132		9	11600000	0.540131		7	53600000	0.0971213
31	56000000	0.0923888		9	106200000	0.109628		9	115200000	-0.0430625		9	46500000	0.0362789		9	11800000	0.460222		7	53800000	0.0874996
31	57000000	0.0647026		9	106400000	0.0994208		9	115400000	0.00165783		9	47000000	0.0393953		9	12000000	0.333204		7	54000000	0.0628121
31	58000000	0.0216214		9	106600000	0.084454		9	115600000	0.0273951		9	47500000	0.0754767		9	12200000	0.107178		7	54200000	0.00901641
31	59000000	-0.0219017		9	106800000	0.0480403		9	115800000	0.0511479		9	48000000	0.0597916		9	12400000	-0.193169		7	54400000	-0.0066089
31	60000000	-0.059631		9	107000000	-0.00402731		9	116000000	0.0513		9	48500000	0.0481772		9	12600000	-0.632448		7	54600000	-0.0919722
31	61000000	-0.125715		9	107200000	-0.0350657		9	116200000	0.0857182		9	49000000	0.0125364		9	12800000	-1.19999		7	54800000	-0.138661
31	62000000	-0.194137		9	107400000	-0.0829125		9	116400000	0.0927189		9	49500000	0.00979046		9	13000000	-2.60975		7	55000000	-0.136256
31	63000000	-0.23234		9	107600000	-0.089839		9	116600000	0.114722		9	50000000	0.0464448		9	13200000	-3.11909		7	55200000	-0.15598
31	64000000	-0.283089		9	107800000	-0.102173		9	116800000	0.173597		9	50500000	0.0174201		9	13400000	-1.49778		7	55400000	-0.122889
31	65000000	-0.344471		9	108000000	-0.111065		9	117000000	0.214254		9	51000000	-0.00688909		9	13600000	-0.772954		7	55600000	-0.0656293
31	66000000	-0.425562		9	108200000	-0.0817945		9	117200000	0.23222		9	51500000	0.0068217		9	13800000	-0.48179		7	55800000	-0.0549924
31	67000000	-0.501301		9	108400000	-0.0250928		9	117400000	0.216402		9	52000000	0.0553298		9	14000000	-0.275661		7	56000000	-0.0478479
31	68000000	-0.566708		9	108600000	0.108859		9	117600000	0.145889		9	52500000	0.102099		9	14200000	-0.111173		7	56200000	-0.0485434
31	69000000	-0.594756		9	108800000	0.194529		9	117800000	0.0892397		9	53000000	0.142327		9	14400000	0.0915243		7	56400000	-0.22978
31	70000000	-0.624521		9	109000000	0.255473		9	118000000	0.0441299		9	53500000	0.191027		9	14600000	0.151488		7	56600000	-0.442347
31	71000000	-0.638976		9	109200000	0.27471		9	118200000	0.00634687		9	54000000	0.24413		9	14800000	0.301512		7	56800000	-0.634692
33	31000000	-0.0582101		9	109400000	0.286476		9	118400000	-0.0632328		9	54500000	0.291208		9	15000000	0.319878		7	57000000	-0.968763
33	32000000	-0.0131333		9	109600000	0.272682		9	118600000	-0.105963		9	55000000	0.297015		9	15200000	0.398165		7	57200000	-1.43687
33	33000000	0.0352872		9	109800000	0.212833		9	118800000	-0.13598		9	55500000	0.264261		9	15400000	0.518692		7	57400000	-2.0328
33	34000000	0.0526731		9	110000000	0.18567		9	119000000	-0.162575		9	56000000	0.201706		9	15600000	0.61466		7	57600000	-3.50254
33	35000000	0.0671258		9	110200000	0.155346		9	119200000	-0.178938		9	56500000	0.174622		9	15800000	0.738684		7	57800000	-3.75078
33	36000000	0.0800619		9	110400000	0.0933184		9	119400000	-0.155418		9	57000000	0.164365		9	16000000	0.766856		7	58000000	-3.99522
33	37000000	0.0929096		9	110600000	0.092682		9	119600000	-0.173545		9	57500000	0.100047		9	16200000	0.816932		9	200000	-2.85343
33	38000000	0.111086		9	110800000	0.131997		9	119800000	-0.133528		9	58000000	0.013937		9	16400000	0.808153		9	400000	-1.98023
33	39000000	0.139755		9	111000000	0.182683		9	120000000	-0.113669		9	58500000	-0.0679004		9	16600000	0.68327		9	600000	-1.47831
33	40000000	0.171972		9	111200000	0.237929		9	120200000	-0.0654144		9	59000000	-0.108891		9	16800000	0.532563		9	800000	-1.07574
33	41000000	0.199078		9	111400000	0.292616		9	120400000	-0.0311069		9	59500000	-0.0970013		9	17000000	0.408418		9	1000000	-0.732684
33	42000000	0.210978		9	111600000	0.329817		9	120600000	0.0525987		9	60000000	-0.0309153		9	17200000	0.181146		9	1200000	-0.506297
33	43000000	0.213331		9	111800000	0.354213		9	120800000	0.136472		9	60500000	0.0436559		9	17400000	0.026206		9	1400000	-0.320687
33	44000000	0.216395		9	112000000	0.343493		9	121000000	0.151378		9	61000000	0.076249		9	17600000	-0.0250885		9	1600000	-0.161563
33	45000000	0.2168		9	112200000	0.310302		9	121200000	0.141187		9	61500000	0.055478		9	17800000	0.119989		9	1800000	-0.0118824
33	46000000	0.221035		9	112400000	0.245265		9	121400000	0.142248		9	62000000	0.0540304		9	18000000	0.426834		9	2000000	0.0257948
33	47000000	0.220366		9	112600000	0.146345		9	121600000	0.150324		9	62500000	0.040439		9	18200000	0.651513		9	2200000	0.0805275
33	48000000	0.221437		9	112800000	0.0471646		9	121800000	0.130047		9	63000000	-0.0265709		9	18400000	0.776949		9	2400000	0.114765
33	49000000	0.223562		9	113000000	-0.0536152		9	122000000	0.11938		9	63500000	-0.0522113		9	18600000	0.770862		9	2600000	0.108994
33	50000000	0.213515		9	113200000	-0.18712		9	122200000	0.092077		9	64000000	-0.0329805		9	18800000	0.769428		9	2800000	0.094014
33	51000000	0.202605		9	113400000	-0.279534		9	122400000	0.0259099		9	64500000	-0.0144419		9	19000000	0.736907		9	3000000	0.10244
33	52000000	0.188747		9	113600000	-0.377982		9	122600000	0.0294259		9	65000000	-0.0312823		9	19200000	0.69535		9	3200000	0.10772
33	53000000	0.165879		9	113800000	-0.472229		9	122800000	0.0109859		9	65500000	-0.0306771		9	19400000	0.657837		9	3400000	0.120171
33	54000000	0.141345		9	114000000	-0.516209		9	123000000	-0.108011		9	66000000	-0.0123316		9	19600000	0.567402		9	3600000	0.141965
33	55000000	0.127221		9	114200000	-0.576229		9	123200000	-0.276389		9	66500000	-0.0359877		9	19800000	0.333411		9	3800000	0.143646
33	56000000	0.106975		9	114400000	-0.481098		9	123400000	-0.50436		9	67000000	-0.0555511		9	20000000	0.0107582		9	4000000	0.164229
33	57000000	0.0780208		9	114600000	-0.315204		9	123600000	-0.781092		9	67500000	-0.0180062		9	20200000	-0.693507		9	4200000	0.161146
33	58000000	0.036616		9	114800000	-0.139059		9	123800000	-1.10426		9	68000000	0.0521834		9	20400000	-1.10889		9	4400000	0.164362
33	59000000	-0.0323417		9	115000000	-0.0175913		9	124000000	-1.48592		9	68500000	0.113489		9	20600000	-1.01077		9	4600000	0.167902
33	60000000	-0.0979839		11	75000000	0.260298		11	84000000	0.183169		9	69000000	0.183765		9	20800000	-1.21672		9	4800000	0.177451
33	61000000	-0.143041		11	75200000	0.280566		11	84200000	0.219493		9	69500000	0.162978		9	21000000	-1.2017		9	5000000	0.157489
33	62000000	-0.202789		11	75400000	0.288991		11	84400000	0.27061		9	70000000	0.0623662		9	21200000	-0.696941		9	5200000	0.152522
33	63000000	-0.253919		11	75600000	0.302519		11	84600000	0.341215		9	70500000	0.0446296		9	21400000	-0.260623		9	5400000	0.155558
33	64000000	-0.306876		11	75800000	0.286404		11	84800000	0.387029		9	71000000	0.0503027		9	21600000	0.0154169		9	5600000	0.152088
33	65000000	-0.369041		11	76000000	0.258479		11	85000000	0.410944		9	71500000	-0.0203024		9	21800000	0.313807		9	5800000	0.139204
33	66000000	-0.434615		11	76200000	0.221015		11	85200000	0.373216		9	72000000	-0.0932481		9	22000000	0.435598		9	6000000	0.126169
33	67000000	-0.494942		11	76400000	0.169347		11	85400000	0.321363		9	72500000	-0.0617922		9	22200000	0.460451		9	6200000	0.125863
33	68000000	-0.551568		11	76600000	0.0916502		11	85600000	0.249267		9	73000000	-0.0225038		9	22400000	0.474092		9	6400000	0.118052
33	69000000	-0.602312		11	76800000	0.0426176		11	85800000	0.223359		9	73500000	0.086003		9	22600000	0.445232		9	6600000	0.0880549
33	70000000	-0.680517		11	77000000	0.00410018		11	86000000	0.200986		9	74000000	0.2505		9	22800000	0.260355		9	6800000	0.0647505
33	71000000	-0.7212		11	77200000	-0.0278769		11	86200000	0.161835		9	74500000	0.347028		9	23000000	0.0861956		9	7000000	0.0387889
35	31000000	-0.112841		11	77400000	-0.0520866		11	86400000	0.0909877		9	75000000	0.397323		9	23200000	-0.0968454		9	7200000	-0.0138673
35	32000000	-0.0655891		11	77600000	-0.087227		11	86600000	-0.0912486		9	75500000	0.432925		9	23400000	-0.199179		9	7400000	-0.0541881
35	33000000	-0.0139206		11	77800000	-0.0999208		11	86800000	-0.277277		9	76000000	0.478929		9	23600000	-0.130964		9	7600000	-0.102148
35	34000000	0.0361684		11	78000000	-0.0564397		11	87000000	-0.445664		9	76500000	0.484437		9	23800000	0.107528		9	7800000	-0.171687
35	35000000	0.0812109		11	78200000	-0.0313782		11	87200000	-0.479512		9	77000000	0.438356		9	24000000	0.154771		9	8000000	-0.270127
35	36000000	0.0904673		11	78400000	-0.00855096		11	87400000	-0.452792		9	77500000	0.341181		9	24200000	0.207299		9	8200000	-0.335458
35	37000000	0.102313		11	78600000	0.0275261		11	87600000	-0.400161		9	78000000	0.247629		9	24400000	0.248949		9	8400000	-0.437445
35	38000000	0.128723		11	78800000	0.0289303		11	87800000	-0.391137		9	78500000	0.186833		9	24600000	0.186163		9	8600000	-0.511631
35	39000000	0.157361		11	79000000	0.00237809		11	88000000	-0.446453		9	79000000	0.14399		9	24800000	0.0545919		9	8800000	-0.581585
35	40000000	0.176296		11	79200000	-0.0358478		11	88200000	-0.473301		9	79500000	0.0928773		9	25000000	-0.133038		9	9000000	-0.545058
35	41000000	0.197505		11	79400000	-0.0665647		11	88400000	-0.429333		9	80000000	0.0491032		9	25200000	-0.466334		9	9200000	-0.532827
35	42000000	0.215928		11	79600000	-0.0687045		11	88600000	-0.428028		9	80500000	0.00193092		9	25400000	-0.774369		9	9400000	-0.452309
35	43000000	0.229697		11	79800000	-0.100896		11	88800000	-0.372726		9	81000000	-0.0248307		9	25600000	-0.594816		9	9600000	-0.365959
35	44000000	0.23907		11	80000000	-0.0679052		11	89000000	-0.356833		9	81500000	0.00268536		9	25800000	-0.641861		9	9800000	-0.2213
35	45000000	0.237048		11	80200000	0.02853		11	89200000	-0.376867		9	82000000	0.086919		9	26000000	-0.589674		9	10000000	-0.0515583
35	46000000	0.235276		11	80400000	0.115332		11	89400000	-0.325537		9	82500000	0.110116		9	26200000	-0.389743		9	10200000	0.0881946
35	47000000	0.236115		11	80600000	0.184901		11	89600000	-0.307016		9	83000000	0.104089		9	26400000	0.000374723		9	10400000	0.181843
35	48000000	0.23436		11	80800000	0.215141		11	89800000	-0.279023		9	83500000	0.0427141		9	26600000	0.271733		9	10600000	0.263487
35	49000000	0.228166		11	81000000	0.225702		11	90000000	-0.25014		9	84000000	-0.00480933		9	26800000	0.407904		9	10800000	0.266637
35	50000000	0.2202		11	81200000	0.17907		11	90200000	-0.252628		9	84500000	-0.0477001		9	27000000	0.531303		9	11000000	0.236331
35	51000000	0.214792		11	81400000	0.112225		11	90400000	-0.272998		9	85000000	-0.132552		9	27200000	0.62929		9	11200000	0.201989
35	52000000	0.200274		11	81600000	-0.0146736		11	90600000	-0.267779		9	85500000	-0.234361		9	27400000	0.637391		9	11400000	0.161909
35	53000000	0.17763		11	81800000	-0.148378		11	90800000	-0.197998		9	86000000	-0.227593		9	27600000	0.611012		9	11600000	0.12797
35	54000000	0.154808		11	82000000	-0.307887		11	91000000	-0.0354702		9	86500000	-0.157109		9	27800000	0.539314		9	11800000	0.103408
35	55000000	0.1403		11	82200000	-0.454992		11	91200000	0.101506		9	87000000	-0.0479505		9	28000000	0.444122		9	12000000	0.0906716
35	56000000	0.120635		11	82400000	-0.520259		11	91400000	0.18663		9	87500000	0.105048		9	28200000	0.319592		9	12200000	0.101921
35	57000000	0.0645114		11	82600000	-0.4781		11	91600000	0.16986		9	88000000	0.205978		9	28400000	0.248632		9	12400000	0.108099
35	58000000	-0.00518212		11	82800000	-0.459406		11	91800000	0.159303		9	88500000	0.258303		9	28600000	0.224434		9	12600000	0.148409
35	59000000	-0.0516351		11	83000000	-0.404568		11	92000000	0.147159		9	89000000	0.287049		9	28800000	0.111733		9	12800000	0.182301
35	60000000	-0.0992885		11	83200000	-0.279556		11	92200000	0.177694		9	89500000	0.292454		9	29000000	0.018789		9	13000000	0.190814
35	61000000	-0.148901		11	83400000	-0.192787		11	92400000	0.198457		9	90000000	0.263565		9	29200000	-0.0170639		9	13200000	0.198791
35	62000000	-0.209612		11	83600000	-0.128211		11	92600000	0.243496		9	90500000	0.236191		9	29400000	0.0205062		9	13400000	0.224879
35	63000000	-0.265074		11	83800000	-0.0363335		11	92800000	0.249427		9	91000000	0.171769		9	29600000	0.086821		9	13600000	0.240358
35	64000000	-0.319261		11	84000000	0.00950841		11	93000000	0.249229		9	91500000	0.0238551		9	29800000	0.155571		9	13800000	0.221445
35	65000000	-0.376716		11	84200000	0.017868		11	93200000	0.268787		9	92000000	-0.0776198		9	30000000	0.178009		9	14000000	0.189642
35	66000000	-0.435593		11	84400000	0.0141526		11	93400000	0.269652		9	92500000	-0.136404		9	30200000	0.073724		9	14200000	0.148911
35	67000000	-0.491985		11	84600000	0.0138291		11	93600000	0.282902		9	93000000	-0.142948		9	30400000	0.154565		9	14400000	0.146432
35	68000000	-0.549348		11	84800000	0.0105357		11	93800000	0.306639		9	93500000	-0.127769		9	30600000	0.224878		9	14600000	0.175908
35	69000000	-0.609963		11	85000000	-0.0180961		11	94000000	0.306358		9	94000000	-0.132585		9	30800000	0.19399		9	14800000	0.18987
35	70000000	-0.687409		11	85200000	-0.0282489		11	94200000	0.27811		9	94500000	-0.126028		9	31000000	0.108358		9	15000000	0.176204
35	71000000	-0.74169		11	85400000	-0.0867615		11	94400000	0.224857		9	95000000	-0.112407		9	31200000	0.0575769		9	15200000	0.146197
37	31000000	-0.154064		11	85600000	-0.147039		11	94600000	0.137673		9	95500000	-0.124764		9	31400000	-0.0125914		9	15400000	0.12831
37	32000000	-0.106175		11	85800000	-0.229602		11	94800000	0.0358801		9	96000000	-0.146049		9	31600000	-0.00633345		9	15600000	0.133259
37	33000000	-0.0527751		11	86000000	-0.333859		11	95000000	0.005402		9	96500000	-0.171004		9	31800000	0.129539		9	15800000	0.137416
37	34000000	-0.00268757		11	86200000	-0.379275		11	95200000	-0.00773754		9	97000000	-0.15161		9	32000000	0.173865		9	16000000	0.141897
37	35000000	0.0398055		11	86400000	-0.309347		11	95400000	-0.00274892		9	97500000	-0.0916906		9	32200000	0.205506		9	16200000	0.150116
37	36000000	0.0809993		11	86600000	-0.223025		11	95600000	0.00478964		9	98000000	-0.049526		9	32400000	0.253059		9	16400000	0.163401
37	37000000	0.122276		11	86800000	-0.148321		11	95800000	-0.0142883		9	98500000	-0.0656677		9	32600000	0.253514		9	16600000	0.166315
37	38000000	0.142282		11	87000000	-0.104316		11	96000000	-0.0105874		9	99000000	-0.111669		9	32800000	0.222192		9	16800000	0.167406
37	39000000	0.16901		11	87200000	-0.0492501		11	96200000	-0.00141018		9	99500000	-0.186561		9	33000000	0.127724		9	17000000	0.154324
37	40000000	0.194538		11	87400000	-0.0019498		11	96400000	0.00379451		9	100000000	-0.221821		9	33200000	0.0465699		9	17200000	0.139338
37	41000000	0.214576		11	87600000	0.00606965		11	96600000	0.000978805		9	100500000	-0.176895		9	33400000	-0.1187		9	17400000	0.111642
37	42000000	0.226467		11	87800000	0.0303705		11	96800000	0.0233069		9	101000000	-0.154391		9	33600000	-0.113996		9	17600000	0.0511655
37	43000000	0.236984		11	88000000	0.0222817		11	97000000	0.059229		9	101500000	-0.0782076		9	33800000	-0.108169		9	17800000	-0.0200642
37	44000000	0.248753		11	88200000	-0.0125822		11	97200000	0.0645451		9	102000000	-0.0354378		9	34000000	-0.165733		9	18000000	-0.107061
37	45000000	0.258123		11	88400000	-0.034414		11	97400000	0.0858993		9	102500000	0.0149525		9	34200000	-0.128232		9	18200000	-0.162269
37	46000000	0.257087		11	88600000	-0.101497		11	97600000	0.0990029		9	103000000	0.0840955		9	34400000	0.0911737		9	18400000	-0.166637
37	47000000	0.250597		11	88800000	-0.186013		11	97800000	0.101002		9	103500000	0.114847		9	34600000	0.371045		9	18600000	-0.118213
37	48000000	0.246151		11	89000000	-0.250393		11	98000000	0.11073		9	104000000	0.105269		9	34800000	0.4929		9	18800000	-0.109818
37	49000000	0.240208		11	89200000	-0.290392		11	98200000	0.123803		9	104500000	0.0633085		9	35000000	0.517301		9	19000000	-0.105738
37	50000000	0.231517		11	89400000	-0.270694		11	98400000	0.125483		9	105000000	-0.00106169		9	35200000	0.498068		9	19200000	-0.0742905
37	51000000	0.224149		11	89600000	-0.293501		11	98600000	0.095046		9	105500000	-0.107272		9	35400000	0.365037		9	19400000	0.023496
37	52000000	0.213374		11	89800000	-0.240711		11	98800000	0.0954691		9	106000000	-0.232438		9	35600000	0.232473		9	19600000	0.100052
37	53000000	0.196646		11	90000000	-0.209149		11	99000000	0.0875526		9	106500000	-0.316961		9	35800000	0.0770534		9	19800000	0.131431
37	54000000	0.172974		11	90200000	-0.144627		11	99200000	0.104668		9	107000000	-0.412727		9	36000000	-0.164182		9	20000000	0.137956
37	55000000	0.126597		11	90400000	-0.0858626		11	99400000	0.11488		9	107500000	-0.476568		9	36200000	-0.471355		9	20200000	0.119761
37	56000000	0.0774405		11	90600000	-0.0466721		11	99600000	0.120113		9	108000000	-0.529639		9	36400000	-0.647847		9	20400000	0.138192
37	57000000	0.043658		11	90800000	0.00255745		11	99800000	0.127523		9	108500000	-0.508149		9	36600000	-0.440455		9	20600000	0.159518
37	58000000	-0.00708413		11	91000000	0.0434949		11	100000000	0.164699		9	109000000	-0.455141		9	36800000	-0.374065		9	20800000	0.155924
37	59000000	-0.0574467		11	91200000	0.088233		11	100200000	0.19931		9	109500000	-0.374004		9	37000000	-0.499213		9	21000000	0.123411
37	60000000	-0.108842		11	91400000	0.135645		11	100400000	0.2263		9	110000000	-0.308547		9	37200000	-0.519984		9	21200000	0.0937357
37	61000000	-0.158796		11	91600000	0.145671		11	100600000	0.244608		9	110500000	-0.231078		9	37400000	-0.449827		9	21400000	0.069286
37	62000000	-0.210253		11	91800000	0.162552		11	100800000	0.231295		9	111000000	-0.175202		9	37600000	-0.312689		9	21600000	0.0585265
37	63000000	-0.256678		11	92000000	0.169129		11	101000000	0.189626		9	111500000	-0.120891		9	37800000	-0.144662		9	21800000	0.0436226
37	64000000	-0.304973		11	92200000	0.170387		11	101200000	0.155932		9	112000000	-0.0575846		9	38000000	0.0394792		9	22000000	0.0261958
37	65000000	-0.362534		11	92400000	0.153231		11	101400000	0.149325		9	112500000	-0.0734677		9	38200000	0.137135		9	22200000	0.0039732
37	66000000	-0.437338		11	92600000	0.137404		11	101600000	0.121089		9	113000000	-0.203488		9	38400000	0.210015		9	22400000	0.000971793
37	67000000	-0.510018		11	92800000	0.110624		11	101800000	0.100983		9	113500000	-0.33447		9	38600000	0.270892		9	22600000	0.00755928
37	68000000	-0.568528		11	93000000	0.0955945		11	102000000	0.0532242		9	114000000	-0.515899		9	38800000	0.323706		9	22800000	0.0549579
37	69000000	-0.616663		11	93200000	0.100884		11	102200000	0.045383		9	114500000	-0.762954		9	39000000	0.282967		9	23000000	0.134511
37	70000000	-0.678586		11	93400000	0.0975041		11	102400000	0.015028		9	115000000	-1.06709		9	39200000	0.209128		9	23200000	0.194094
37	71000000	-0.721928		11	93600000	0.0894924		11	102600000	0.0139189		9	115500000	-1.4168		9	39400000	0.172364		9	23400000	0.238031
39	31000000	-0.185261		11	93800000	0.0927892		11	102800000	0.0577569		9	116000000	-2.00785		9	39600000	0.290329		9	23600000	0.247786
39	32000000	-0.137088		11	94000000	0.120525		11	103000000	0.0834961		9	116500000	-3.04526		9	39800000	0.334132		9	23800000	0.24763
39	33000000	-0.0862967		11	94200000	0.143627		11	103200000	0.11897		11	500000	-2.95769		9	40000000	0.242956		9	24000000	0.24544
39	34000000	-0.0358794		11	94400000	0.162066		11	103400000	0.147253		11	1000000	-1.8476		9	40200000	0.0540901		9	24200000	0.220171
39	35000000	0.00772581		11	94600000	0.187055		11	103600000	0.148666		11	1500000	-1.39191		9	40400000	-0.22005		9	24400000	0.179452
39	36000000	0.0475636		11	94800000	0.21096		11	103800000	0.170258		11	2000000	-1.12659		9	40600000	-0.323371		9	24600000	0.140888
39	37000000	0.0880589		11	95000000	0.227587		11	104000000	0.177182		11	2500000	-0.918717		9	40800000	-0.414968		9	24800000	0.134612
39	38000000	0.139717		11	95200000	0.226284		11	104200000	0.156329		11	3000000	-0.676718		9	41000000	-0.612037		9	25000000	0.132549
39	39000000	0.193055		11	95400000	0.218724		11	104400000	0.161039		11	3500000	-0.437569		9	41200000	-1.00603		9	25200000	0.119761
39	40000000	0.213893		11	95600000	0.217507		11	104600000	0.178832		11	4000000	-0.236828		9	41400000	-1.32221		9	25400000	0.131702
39	41000000	0.232594		11	95800000	0.184686		11	104800000	0.190215		11	4500000	-0.0815987		9	41600000	-1.03583		9	25600000	0.120205
39	42000000	0.247209		11	96000000	0.134381		11	105000000	0.207994		11	5000000	0.0472927		9	41800000	-0.762144		9	25800000	0.088439
39	43000000	0.260135		11	96200000	0.0961804		11	105200000	0.219046		11	5500000	0.202863		9	42000000	-0.642406		9	26000000	0.0701701
39	44000000	0.265857		11	96400000	0.0650826		11	105400000	0.188689		11	6000000	0.224301		9	42200000	-0.612389		9	26200000	0.0668783
39	45000000	0.269875		11	96600000	0.0360637		11	105600000	0.104954		11	6500000	0.261748		9	42400000	-0.699938		9	26400000	0.0547078
39	46000000	0.274483		11	96800000	0.0136942		11	105800000	0.0451779		11	7000000	0.32666		9	42600000	-0.909179		9	26600000	0.033685
39	47000000	0.27454		11	97000000	-0.00932891		11	106000000	-0.0367582		11	7500000	0.375661		9	42800000	-1.24064		9	26800000	0.00763313
39	48000000	0.26766		11	97200000	-0.037635		11	106200000	-0.0931409		11	8000000	0.413081		9	43000000	-1.78319		9	27000000	0.0251748
39	49000000	0.257244		11	97400000	-0.0270556		11	106400000	-0.138235		11	8500000	0.425475		9	43200000	-2.72259		9	27200000	0.0387889
39	50000000	0.244244		11	97600000	-0.0335611		11	106600000	-0.221387		11	9000000	0.417416		9	43400000	-Inf		9	27400000	0.0804924
39	51000000	0.234405		11	97800000	-0.0444693		11	106800000	-0.214739		11	9500000	0.377859		9	43600000	-Inf		9	27600000	0.104824
39	52000000	0.22158		11	98000000	-0.0433467		11	107000000	-0.163546		11	10000000	0.295082		9	43800000	-Inf		9	27800000	0.0916124
39	53000000	0.172648		11	98200000	0.000610394		11	107200000	-0.181881		11	10500000	0.206961		9	44000000	-Inf		9	28000000	0.101506
39	54000000	0.126337		11	98400000	0.0233428		11	107400000	-0.141607		11	11000000	0.136		9	44200000	-Inf		9	28200000	0.100329
39	55000000	0.109677		11	98600000	0.0552124		11	107600000	-0.0855037		11	11500000	0.093199		9	44400000	-Inf		9	28400000	0.0839985
39	56000000	0.0768196		11	98800000	0.111885		11	107800000	-0.0256342		11	12000000	0.0710785		9	44600000	-Inf		9	28600000	0.0803871
39	57000000	0.0365394		11	99000000	0.135596		11	108000000	0.0437505		11	12500000	0.062296		9	44800000	-4.4364		9	28800000	0.0643246
39	58000000	-0.0157552		11	99200000	0.149481		11	108200000	0.0812624		11	13000000	0.039901		9	45000000	-4.79435		9	29000000	0.100191
39	59000000	-0.0656663		11	99400000	0.16753		11	108400000	0.083456		11	13500000	-0.0363743		9	45200000	-Inf		9	29200000	0.136099
39	60000000	-0.109189		11	99600000	0.195281		11	108600000	0.0598828		11	14000000	-0.0636193		9	45400000	-Inf		9	29400000	0.167274
39	61000000	-0.153383		11	99800000	0.196185		11	108800000	0.0553316		11	14500000	-0.0849631		9	45600000	-Inf		9	29600000	0.180173
39	62000000	-0.203321		11	100000000	0.19028		11	109000000	0.0417121		11	15000000	-0.0671567		9	45800000	-Inf		9	29800000	0.2092
39	63000000	-0.246509		11	100200000	0.182264		11	109200000	0.0335998		11	15500000	0.0156477		9	46000000	-Inf		9	30000000	0.224942
39	64000000	-0.297991		11	100400000	0.179743		11	109400000	-0.0463861		11	16000000	0.0397879		9	46200000	-Inf		9	30200000	0.256761
39	65000000	-0.361744		11	100600000	0.16525		11	109600000	-0.105966		11	16500000	0.0771045		9	46400000	-Inf		9	30400000	0.287224
39	66000000	-0.435462		11	100800000	0.138245		11	109800000	-0.156467		11	17000000	0.101616		9	46600000	-2.17358		9	30600000	0.295595
39	67000000	-0.500774		11	101000000	0.119548		11	110000000	-0.184533		11	17500000	0.147261		9	46800000	-1.35607		9	30800000	0.263951
39	68000000	-0.562768		11	101200000	0.118119		11	110200000	-0.286081		11	18000000	0.135454		9	47000000	-0.955793		9	31000000	0.225387
39	69000000	-0.610793		11	101400000	0.1107		11	110400000	-0.349285		11	18500000	0.113079		9	47200000	-0.733312		9	31200000	0.184818
39	70000000	-0.662794		11	101600000	0.103902		11	110600000	-0.365076		11	19000000	0.0547405		9	47400000	-0.546453		9	31400000	0.141258
39	71000000	-0.705985		11	101800000	0.0677605		11	110800000	-0.417196		11	19500000	-0.0310078		9	47600000	-0.451018		9	31600000	0.0961338
41	31000000	-0.212607		11	102000000	-0.0054488		11	111000000	-0.47076		11	20000000	-0.0991689		9	47800000	-0.547335		9	31800000	0.0490144
41	32000000	-0.164301		11	102200000	-0.0744375		11	111200000	-0.463759		11	20500000	-0.114556		9	48000000	-0.704609		9	32000000	-0.00318862
41	33000000	-0.112076		11	102400000	-0.172834		11	111400000	-0.44257		11	21000000	-0.0943884		9	48200000	-0.86869		9	32200000	-0.00926501
41	34000000	-0.063672		11	102600000	-0.302649		11	111600000	-0.272313		11	21500000	-0.0445195		9	48400000	-0.678366		9	32400000	0.00204709
41	35000000	-0.0208606		11	102800000	-0.431899		11	111800000	-0.158235		11	22000000	-0.00749769		9	48600000	-0.330191		9	32600000	0.0103996
41	36000000	0.021434		11	103000000	-0.552671		11	112000000	-0.118955		11	22500000	-0.0389883		9	48800000	-0.139838		9	32800000	0.000229742
41	37000000	0.0624427		11	103200000	-0.719483		11	112200000	-0.0662036		11	23000000	-0.125545		9	49000000	-0.108457		9	33000000	-0.015142
41	38000000	0.112179		11	103400000	-0.764881		11	112400000	0.0241119		11	23500000	-0.126436		9	49200000	-0.118384		9	33200000	-0.0146545
41	39000000	0.163215		11	103600000	-0.811745		11	112600000	0.0816419		11	24000000	-0.0998795		9	49400000	-0.0412967		9	33400000	-0.0329561
41	40000000	0.212977		11	103800000	-0.820142		11	112800000	0.118905		11	24500000	-0.024617		9	49600000	0.0331345		9	33600000	-0.0494172
41	41000000	0.261247		11	104000000	-0.775849		11	113000000	0.114439		11	25000000	0.0364891		9	49800000	-0.0630851		9	33800000	-0.0954303
41	42000000	0.270474		11	104200000	-0.657469		11	113200000	0.0759114		11	25500000	0.0356702		9	50000000	-0.0724975		9	34000000	-0.039312
41	43000000	0.280194		11	104400000	-0.518483		11	113400000	0.00561084		11	26000000	0.0623051		11	200000	-Inf		9	34200000	0.0557438
41	44000000	0.291032		11	104600000	-0.380054		11	113600000	-0.0845298		11	26500000	0.0963227		11	400000	-2.11988		9	34400000	0.154024
41	45000000	0.297003		11	104800000	-0.273732		11	113800000	-0.0908757		11	27000000	0.0801519		11	600000	-1.24435		9	34600000	0.184589
41	46000000	0.298461		11	105000000	-0.170032		11	114000000	-0.136711		11	27500000	0.0593909		11	800000	-0.729533		9	34800000	0.163931
41	47000000	0.296964		11	105200000	-0.0674972		11	114200000	-0.156398		11	28000000	0.0355783		11	1000000	-0.349066		9	35000000	0.112809
41	48000000	0.292706		11	105400000	0.0116434		11	114400000	-0.177485		11	28500000	0.0143903		11	1200000	-0.0946325		9	35200000	0.0130137
41	49000000	0.283104		11	105600000	0.0862136		11	114600000	-0.168725		11	29000000	-0.00485127		11	1400000	0.0757671		9	35400000	-0.135091
41	50000000	0.26166		11	105800000	0.142123		11	114800000	-0.12285		11	29500000	-0.0273692		11	1600000	0.290235		9	35600000	-0.345431
41	51000000	0.217226		11	106000000	0.143603		11	115000000	-0.103036		11	30000000	-0.0583164		11	1800000	0.482367		9	35800000	-0.564907
41	52000000	0.17336		11	106200000	0.140618		11	115200000	-0.0231565		11	30500000	-0.0574685		11	2000000	0.659277		9	36000000	-0.75277
41	53000000	0.143493		11	106400000	0.113446		11	115400000	0.0291699		11	31000000	-0.0752528		11	2200000	0.826169		9	36200000	-0.780492
41	54000000	0.111377		11	106600000	0.0573881		11	115600000	0.0305336		11	31500000	-0.102615		11	2400000	0.988186		9	36400000	-0.754999
41	55000000	0.0872057		11	106800000	0.00123885		11	115800000	0.0439377		11	32000000	-0.093867		11	2600000	1.02841		9	36600000	-0.687025
41	56000000	0.060452		11	107000000	-0.0580061		11	116000000	0.0841637		11	32500000	-0.0741043		11	2800000	1.00322		9	36800000	-0.525665
41	57000000	0.0286032		11	107200000	-0.0624937		11	116200000	0.111124		11	33000000	-0.0602516		11	3000000	0.972236		9	37000000	-0.398639
41	58000000	-0.0164104		11	107400000	-0.0765201		11	116400000	0.137269		11	33500000	-0.0394288		11	3200000	0.932531		9	37200000	-0.281144
41	59000000	-0.0616573		11	107600000	-0.0717627		11	116600000	0.16903		11	34000000	-0.0424708		11	3400000	0.893303		9	37400000	-0.196644
41	60000000	-0.10275		11	107800000	-0.0862845		11	116800000	0.202274		11	34500000	-0.0127935		11	3600000	0.82939		9	37600000	-0.0999542
41	61000000	-0.143383		11	108000000	-0.0686474		11	117000000	0.209179		11	35000000	0.00846004		11	3800000	0.742763		9	37800000	-0.0256831
41	62000000	-0.196704		11	108200000	-0.0253368		11	117200000	0.19317		11	35500000	-0.0151718		11	4000000	0.678023		9	38000000	0.0284903
41	63000000	-0.248064		11	108400000	0.0197758		11	117400000	0.185719		11	36000000	0.0176142		11	4200000	0.615562		9	38200000	0.0615885
41	64000000	-0.303692		11	108600000	0.12986		11	117600000	0.163567		11	36500000	0.0689516		11	4400000	0.626014		9	38400000	0.101195
41	65000000	-0.357594		11	108800000	0.197657		11	117800000	0.113003		11	37000000	0.0728239		11	4600000	0.666281		9	38600000	0.0906367
41	66000000	-0.419478		11	109000000	0.240733		11	118000000	0.0404284		11	37500000	0.0793999		11	4800000	0.714163		9	38800000	0.0515953
41	67000000	-0.476077		11	109200000	0.254993		11	118200000	0.0200449		11	38000000	0.115564		11	5000000	0.803297		9	39000000	-0.00359788
41	68000000	-0.529394		11	109400000	0.265471		11	118400000	-0.0427171		11	38500000	0.122039		11	5200000	0.840546		9	39200000	0.0158801
41	69000000	-0.580886		11	109600000	0.256201		11	118600000	-0.127097		11	39000000	0.150833		11	5400000	0.867656		9	39400000	0.0456379
41	70000000	-0.633784		11	109800000	0.240456		11	118800000	-0.183445		11	39500000	0.173879		11	5600000	0.879977		9	39600000	0.0729252
41	71000000	-0.674634		11	110000000	0.234776		11	119000000	-0.186185		11	40000000	0.149707		11	5800000	0.895722		9	39800000	0.0823517
43	31000000	-0.232621		11	110200000	0.221622		11	119200000	-0.21022		11	40500000	0.136583		11	6000000	0.882844		9	40000000	0.10026
43	32000000	-0.185551		11	110400000	0.203461		11	119400000	-0.169613		11	41000000	0.148572		11	6200000	0.883256		9	40200000	0.100537
43	33000000	-0.134792		11	110600000	0.196113		11	119600000	-0.181871		11	41500000	0.163332		11	6400000	0.768448		9	40400000	0.0990131
43	34000000	-0.0846136		11	110800000	0.205824		11	119800000	-0.190655		11	42000000	0.189393		11	6600000	0.655992		9	40600000	0.0974527
43	35000000	-0.0413111		11	111000000	0.245448		11	120000000	-0.189086		11	42500000	0.220095		11	6800000	0.572515		9	40800000	0.101506
43	36000000	0.000729535		11	111200000	0.28341		11	120200000	-0.105265		11	43000000	0.222202		11	7000000	0.405306		9	41000000	0.106376
43	37000000	0.0412335		11	111400000	0.314959		11	120400000	-0.0306716		11	43500000	0.209863		11	7200000	0.296048		9	41200000	0.106583
43	38000000	0.0893115		11	111600000	0.331107		11	120600000	0.06813		11	44000000	0.203311		11	7400000	0.151387		9	41400000	0.113393
43	39000000	0.140462		11	111800000	0.353226		11	120800000	0.134123		11	44500000	0.1668		11	7600000	0.145773		9	41600000	0.120785
43	40000000	0.187123		11	112000000	0.355504		11	121000000	0.153066		11	45000000	0.156545		11	7800000	0.0197566		9	41800000	0.152756
43	41000000	0.231848		11	112200000	0.316971		11	121200000	0.159987		11	45500000	0.114208		11	8000000	0.0476397		9	42000000	0.190456
43	42000000	0.274009		11	112400000	0.243978		11	121400000	0.164989		11	46000000	0.0798445		11	8200000	0.0165109		9	42200000	0.2109
43	43000000	0.313955		11	112600000	0.142123		11	121600000	0.168779		11	46500000	0.0818401		11	8400000	-0.0454461		9	42400000	0.219533
43	44000000	0.32159		11	112800000	0.008502		11	121800000	0.147957		11	47000000	0.0901642		11	8600000	-0.0213251		9	42600000	0.200181
[truncated: 13,417 more rows]

[truncated: 12 more sheets: Lamin, ATAC & GC for NMR, GO of 3p21.31, Toppgene terms of break point g, Mouse-NMR-exp-div, Woodchuck_exp_Liver, LaminB1 for Alpine marmot, GC_content_Alpine_marmot, Mouse-Woodchuck-exp-div, CNE_density, Exp_rate, Bodymass, Event_data_BAMM]
